# Supplementary material for: Prioritizing Clinically Relevant Copy Number Variation from Genetic Interactions and Gene Function Data
Source: PLoS One. 2015 Oct 5;10(10):e0139656. doi: 10.1371/journal.pone.0139656 (PMC4593641; doi:10.1371/journal.pone.0139656)
Supplement: S1 Table — The columns are chromosome, start, end, type [DUP/DEL], phenotype, classification [HARMFUL/BENIGN]. (TXT) [file pone.0139656.s001.txt]

chr1	4737	60434	DEL	HP:0001263	BENIGN
chr1	4737	60434	DEL	HP:0001263	BENIGN
chr1	4737	60434	DEL	HP:0001263	BENIGN
chr1	4737	60434	DEL	HP:0001263	BENIGN
chr1	4737	60434	DEL	HP:0001263	BENIGN
chr1	4737	7424898	DUP	HP:0001263	HARMFUL
chr1	4737	8734404	DUP	HP:0001263	HARMFUL
chr1	358524	547288	DUP	HP:0001263	BENIGN
chr1	398010	547288	DEL	HP:0001263	BENIGN
chr1	398010	547288	DUP	HP:0001263	BENIGN
chr1	411112	547288	DEL	HP:0001263	BENIGN
chr1	417046	553214	DUP	HP:0001263	BENIGN
chr1	533726	554434	DEL	HP:0001263	BENIGN
chr1	533726	554434	DEL	HP:0001263	BENIGN
chr1	533726	554434	DUP	HP:0001263	BENIGN
chr1	533726	554434	DUP	HP:0001263	BENIGN
chr1	533726	554434	DUP	HP:0001263	BENIGN
chr1	533726	554434	DUP	HP:0001263	BENIGN
chr1	554375	747010	DEL	HP:0001263	BENIGN
chr1	639581	747010	DEL	HP:0001263	BENIGN
chr1	639581	747010	DEL	HP:0001263	BENIGN
chr1	639581	836784	DEL	HP:0001263	BENIGN
chr1	668685	747010	DUP	HP:0001263	BENIGN
chr1	685913	747010	DEL	HP:0001263	BENIGN
chr1	687597	769708	DEL	HP:0001263	BENIGN
chr1	703947	2543868	DEL	HP:0001263	HARMFUL
chr1	724458	2812506	DUP	HP:0001263	HARMFUL
chr1	880814	6528884	DUP	HP:0001263	HARMFUL
chr1	12772565	13600003	DEL	HP:0001263	BENIGN
chr1	13081123	13125748	DEL	HP:0001263	BENIGN
chr1	13086653	13202085	DEL	HP:0001263	BENIGN
chr1	16232569	16233846	DEL	HP:0001263	BENIGN
chr1	16232569	16233846	DEL	HP:0001263	BENIGN
chr1	16232569	16233846	DEL	HP:0001999	BENIGN
chr1	16233309	16236412	DEL	HP:0001263	BENIGN
chr1	16233309	16236608	DEL	HP:0001263	BENIGN
chr1	16233309	16260503	DEL	HP:0001263	BENIGN
chr1	16679319	16814299	DEL	HP:0001263	BENIGN
chr1	16738479	16838688	DEL	HP:0001250	BENIGN
chr1	16738479	16838688	DEL	HP:0001263	BENIGN
chr1	16738479	16838688	DEL	HP:0001263	BENIGN
chr1	16738479	16838688	DEL	HP:0001263	BENIGN
chr1	16738479	16924042	DUP	HP:0001263	BENIGN
chr1	16738479	17067620	DEL	HP:0001263	BENIGN
chr1	16738479	17067620	DEL	HP:0001263	BENIGN
chr1	16738479	17067620	DEL	HP:0001999	BENIGN
chr1	16891145	17086755	DEL	HP:0001263	BENIGN
chr1	16923983	16996368	DUP	HP:0002564	BENIGN
chr1	25482085	25568557	DEL	HP:0001263	BENIGN
chr1	97544595	104085805	DUP	HP:0001263	HARMFUL
chr1	103908844	104048652	DEL	HP:0001263	BENIGN
chr1	103908844	104048652	DEL	HP:0001263	BENIGN
chr1	103908844	104048652	DEL	HP:0001263	BENIGN
chr1	103908844	104085805	DEL	HP:0001263	BENIGN
chr1	103908844	104085805	DEL	HP:0001999	BENIGN
chr1	103908844	104085805	DEL	HP:0001999	BENIGN
chr1	103962497	104085805	DEL	HP:0001263	BENIGN
chr1	103962497	104085805	DEL	HP:0001263	BENIGN
chr1	103962497	104085805	DUP	HP:0001263	BENIGN
chr1	103965318	104085805	DEL	HP:0001263	BENIGN
chr1	103965318	104085805	DEL	HP:0001263	BENIGN
chr1	103965318	104085805	DUP	HP:0001263	BENIGN
chr1	103987012	104084300	DUP	HP:0001263	BENIGN
chr1	103987012	104084300	DUP	HP:0001999	BENIGN
chr1	103987012	104085805	DEL	HP:0001263	BENIGN
chr1	103987012	104085805	DEL	HP:0001263	BENIGN
chr1	103987012	104085805	DEL	HP:0001263	BENIGN
chr1	103987012	104085805	DEL	HP:0001263	BENIGN
chr1	103987012	104085805	DEL	HP:0001263	BENIGN
chr1	103987012	104085805	DEL	HP:0001263	BENIGN
chr1	103987012	104085805	DEL	HP:0001263	BENIGN
chr1	103987012	104085805	DEL	HP:0001263	BENIGN
chr1	103987012	104085805	DEL	HP:0001263	BENIGN
chr1	103987012	104085805	DEL	HP:0001263	BENIGN
chr1	103987012	104085805	DEL	HP:0001263	BENIGN
chr1	103987012	104085805	DEL	HP:0001508	BENIGN
chr1	103987012	104085805	DEL	HP:0001999	BENIGN
chr1	103987012	104085805	DEL	HP:0001999	BENIGN
chr1	103987012	104085805	DUP	HP:0000717	BENIGN
chr1	103987012	104085805	DUP	HP:0001263	BENIGN
chr1	103987012	104085805	DUP	HP:0001263	BENIGN
chr1	103987012	104085805	DUP	HP:0001263	BENIGN
chr1	103987012	104085805	DUP	HP:0001263	BENIGN
chr1	103987012	104085805	DUP	HP:0001263	BENIGN
chr1	103987012	104085805	DUP	HP:0001263	BENIGN
chr1	103987012	104085805	DUP	HP:0001263	BENIGN
chr1	103987012	104085805	DUP	HP:0001263	BENIGN
chr1	103987012	104085805	DUP	HP:0001263	BENIGN
chr1	103987012	104085805	DUP	HP:0001263	BENIGN
chr1	103987012	104085805	DUP	HP:0001263	BENIGN
chr1	103987012	104085805	DUP	HP:0001263	BENIGN
chr1	103987012	104085805	DUP	HP:0001263	BENIGN
chr1	103987012	104085805	DUP	HP:0001263	BENIGN
chr1	103987012	104085805	DUP	HP:0001263	BENIGN
chr1	103987012	104085805	DUP	HP:0001263	BENIGN
chr1	103987012	104085805	DUP	HP:0001263	BENIGN
chr1	103987012	104085805	DUP	HP:0001263	BENIGN
chr1	103987012	104085805	DUP	HP:0001263	BENIGN
chr1	103987012	104085805	DUP	HP:0001263	BENIGN
chr1	103987012	104085805	DUP	HP:0001263	BENIGN
chr1	103987012	104085805	DUP	HP:0001263	BENIGN
chr1	103987012	104085805	DUP	HP:0001263	BENIGN
chr1	103987012	104085805	DUP	HP:0001263	BENIGN
chr1	103987012	104085805	DUP	HP:0001263	HARMFUL
chr1	103987012	104085805	DUP	HP:0001508	BENIGN
chr1	103987012	104085805	DUP	HP:0002564	BENIGN
chr1	107739580	121052215	DEL	HP:0001263	HARMFUL
chr1	120569349	120822643	DEL	HP:0001263	BENIGN
chr1	141494256	141559149	DEL	HP:0001263	BENIGN
chr1	142438195	142503885	DEL	HP:0001263	BENIGN
chr1	142438195	142511086	DEL	HP:0000717	BENIGN
chr1	142867817	142908862	DEL	HP:0001263	BENIGN
chr1	142867817	142908862	DEL	HP:0001263	BENIGN
chr1	142867817	142908862	DEL	HP:0001263	BENIGN
chr1	142867817	142908862	DEL	HP:0001263	BENIGN
chr1	142870954	142908862	DEL	HP:0000717	BENIGN
chr1	142870954	142908862	DEL	HP:0000717	BENIGN
chr1	142870954	142908862	DEL	HP:0001250	BENIGN
chr1	142870954	142908862	DEL	HP:0001263	BENIGN
chr1	142870954	142908862	DEL	HP:0001263	BENIGN
chr1	142870954	142908862	DEL	HP:0001263	BENIGN
chr1	142870954	142908862	DEL	HP:0001263	BENIGN
chr1	142870954	142908862	DEL	HP:0001263	BENIGN
chr1	142870954	142908862	DEL	HP:0001263	BENIGN
chr1	142870954	142908862	DEL	HP:0001263	BENIGN
chr1	142870954	142908862	DEL	HP:0001263	BENIGN
chr1	142870954	142908862	DEL	HP:0001263	BENIGN
chr1	142870954	142908862	DEL	HP:0001263	BENIGN
chr1	142870954	142908862	DEL	HP:0001263	BENIGN
chr1	142870954	142908862	DEL	HP:0001263	BENIGN
chr1	142870954	142908862	DEL	HP:0001263	BENIGN
chr1	142870954	142908862	DEL	HP:0001263	BENIGN
chr1	142870954	142908862	DEL	HP:0001263	BENIGN
chr1	142870954	142908862	DEL	HP:0001263	BENIGN
chr1	142870954	142908862	DEL	HP:0001263	BENIGN
chr1	142870954	142908862	DEL	HP:0001263	BENIGN
chr1	142870954	142908862	DEL	HP:0001263	BENIGN
chr1	142870954	142908862	DEL	HP:0001263	BENIGN
chr1	142870954	142908862	DEL	HP:0001263	BENIGN
chr1	142870954	142908862	DEL	HP:0001263	BENIGN
chr1	142870954	142908862	DEL	HP:0001263	BENIGN
chr1	142870954	142908862	DEL	HP:0001263	BENIGN
chr1	142870954	142908862	DEL	HP:0001263	BENIGN
chr1	142870954	142908862	DEL	HP:0001999	BENIGN
chr1	142870954	142908862	DEL	HP:0001999	BENIGN
chr1	142870954	142908862	DEL	HP:0002564	BENIGN
chr1	142870954	143010222	DEL	HP:0001263	BENIGN
chr1	143905403	144080264	DEL	HP:0001263	BENIGN
chr1	143905403	144080264	DEL	HP:0001263	BENIGN
chr1	143923926	144080264	DEL	HP:0000717	BENIGN
chr1	143923926	144080264	DEL	HP:0001263	BENIGN
chr1	143983142	144080264	DEL	HP:0001263	BENIGN
chr1	144003066	144080264	DEL	HP:0001263	BENIGN
chr1	144003066	144080264	DEL	HP:0001263	BENIGN
chr1	144022396	144072438	DEL	HP:0001263	BENIGN
chr1	144022396	144072438	DEL	HP:0001263	BENIGN
chr1	144022396	144072438	DEL	HP:0001999	BENIGN
chr1	144022396	144080264	DEL	HP:0000717	BENIGN
chr1	144022396	144080264	DEL	HP:0001250	BENIGN
chr1	144022396	144080264	DEL	HP:0001263	BENIGN
chr1	144022396	144080264	DEL	HP:0001263	BENIGN
chr1	144022396	144080264	DEL	HP:0001263	BENIGN
chr1	144022396	144080264	DEL	HP:0001263	BENIGN
chr1	144022396	144080264	DEL	HP:0001263	BENIGN
chr1	144022396	144080264	DEL	HP:0001999	BENIGN
chr1	144028336	144080264	DEL	HP:0001263	BENIGN
chr1	144028336	144080264	DEL	HP:0001263	BENIGN
chr1	144475856	146273270	DEL	HP:0001263	HARMFUL
chr1	144475856	146327235	DEL	HP:0001263	HARMFUL
chr1	144475856	146327235	DEL	HP:0001263	HARMFUL
chr1	144500222	146294712	DEL	HP:0001508	HARMFUL
chr1	144500222	146294712	DUP	HP:0001508	HARMFUL
chr1	144607634	146327235	DUP	HP:0001263	HARMFUL
chr1	144764751	147083653	DEL	HP:0000717	HARMFUL
chr1	144785382	146327235	DUP	HP:0001263	HARMFUL
chr1	144785382	146354363	DEL	HP:0001263	HARMFUL
chr1	146591319	146727758	DEL	HP:0001999	BENIGN
chr1	146632512	146727758	DEL	HP:0001263	BENIGN
chr1	147148339	148035539	DEL	HP:0001263	BENIGN
chr1	147161361	147720559	DEL	HP:0001263	BENIGN
chr1	147281798	147699839	DEL	HP:0001263	BENIGN
chr1	147306308	147511128	DUP	HP:0001263	BENIGN
chr1	147386924	147511128	DUP	HP:0001263	BENIGN
chr1	147386924	147511128	DUP	HP:0001263	BENIGN
chr1	147386924	147511128	DUP	HP:0001263	BENIGN
chr1	147386924	147511128	DUP	HP:0001999	BENIGN
chr1	147438464	147511128	DUP	HP:0001263	BENIGN
chr1	147438464	147511128	DUP	HP:0001263	BENIGN
chr1	147438464	147511128	DUP	HP:0001263	BENIGN
chr1	147785919	147847688	DEL	HP:0001263	BENIGN
chr1	147894262	148035539	DEL	HP:0001263	BENIGN
chr1	152279618	155315215	DEL	HP:0001263	HARMFUL
chr1	159768420	159863576	DEL	HP:0001263	BENIGN
chr1	159768420	159863576	DEL	HP:0001263	BENIGN
chr1	159768420	159885706	DEL	HP:0001263	BENIGN
chr1	159768420	159885706	DUP	HP:0001263	BENIGN
chr1	159804106	159885706	DUP	HP:0001263	BENIGN
chr1	159804106	159885706	DUP	HP:0001263	BENIGN
chr1	159804106	159885706	DUP	HP:0001263	BENIGN
chr1	160346813	160624381	DEL	HP:0001263	BENIGN
chr1	187597834	187809212	DEL	HP:0001263	BENIGN
chr1	194937828	195104330	DEL	HP:0001263	BENIGN
chr1	194971720	195065929	DEL	HP:0001263	BENIGN
chr1	195011544	195104330	DEL	HP:0001263	BENIGN
chr1	195011544	195104330	DEL	HP:0001263	BENIGN
chr1	195011544	195104330	DEL	HP:0001263	BENIGN
chr1	195011544	195104330	DEL	HP:0001263	BENIGN
chr1	195011544	195104330	DEL	HP:0001263	BENIGN
chr1	195011544	195104330	DEL	HP:0001263	BENIGN
chr1	195011544	195104330	DEL	HP:0001263	BENIGN
chr1	195011544	195104330	DEL	HP:0001263	BENIGN
chr1	195011544	195104330	DEL	HP:0001263	BENIGN
chr1	195011544	195104330	DUP	HP:0001263	BENIGN
chr1	195011544	195104330	DUP	HP:0001263	BENIGN
chr1	195011544	195104330	DUP	HP:0001263	BENIGN
chr1	195011544	195104330	DUP	HP:0001263	BENIGN
chr1	195011544	195104330	DUP	HP:0001263	BENIGN
chr1	195011544	195104330	DUP	HP:0001263	BENIGN
chr1	195011544	195120930	DEL	HP:0001263	BENIGN
chr1	195011544	195158260	DUP	HP:0001263	BENIGN
chr1	241125077	241197866	DUP	HP:0001263	BENIGN
chr1	241125077	241257718	DEL	HP:0001263	BENIGN
chr1	246659020	246805610	DEL	HP:0001263	BENIGN
chr1	246794522	246951409	DUP	HP:0001263	BENIGN
chr1	246794522	246951876	DUP	HP:0001999	BENIGN
chr2	22791697	33797628	DEL	HP:0001263	HARMFUL
chr2	35675510	35931201	DUP	HP:0001263	BENIGN
chr2	36204531	36403291	DUP	HP:0001263	BENIGN
chr2	36204531	36403291	DUP	HP:0001263	BENIGN
chr2	36204531	36403291	DUP	HP:0001263	BENIGN
chr2	50366412	50810841	DEL	HP:0001263	HARMFUL
chr2	50746132	51114218	DUP	HP:0001263	HARMFUL
chr2	51059401	51132794	DUP	HP:0001263	HARMFUL
chr2	51059401	51132794	DUP	HP:0001263	HARMFUL
chr2	63523213	66187174	DEL	HP:0001263	HARMFUL
chr2	87227472	87786544	DEL	HP:0001263	BENIGN
chr2	87227472	87786544	DEL	HP:0001263	BENIGN
chr2	87227472	87786544	DEL	HP:0001263	BENIGN
chr2	87227472	87818945	DEL	HP:0001263	BENIGN
chr2	87227472	87818945	DEL	HP:0001999	BENIGN
chr2	87909278	88021083	DEL	HP:0001263	BENIGN
chr2	87909278	88021083	DEL	HP:0001263	BENIGN
chr2	87909278	88021083	DEL	HP:0001275	BENIGN
chr2	88918777	89304933	DUP	HP:0001263	BENIGN
chr2	89078826	91224740	DEL	HP:0001263	BENIGN
chr2	89093587	89207853	DEL	HP:0001263	BENIGN
chr2	89321113	89888845	DEL	HP:0001263	BENIGN
chr2	90998996	91106201	DUP	HP:0001263	BENIGN
chr2	91282775	91327021	DEL	HP:0000175	BENIGN
chr2	91282775	91327021	DUP	HP:0000175	BENIGN
chr2	91362018	91624387	DEL	HP:0001999	BENIGN
chr2	91362018	91624387	DUP	HP:0001263	BENIGN
chr2	91435986	91538506	DEL	HP:0001263	BENIGN
chr2	91435986	91624387	DEL	HP:0001263	BENIGN
chr2	110052488	110625975	DEL	HP:0001263	BENIGN
chr2	110563325	110625975	DEL	HP:0001263	BENIGN
chr2	111763055	112308647	DEL	HP:0001263	BENIGN
chr2	115474610	126160948	DUP	HP:0001263	HARMFUL
chr2	116271370	116378442	DEL	HP:0001263	BENIGN
chr2	148503530	148823038	DUP	HP:0001263	HARMFUL
chr2	161482041	165018504	DUP	HP:0001263	HARMFUL
chr2	176527489	242501187	DEL	HP:0001999	HARMFUL
chr2	233625297	242677067	DUP	HP:0001263	HARMFUL
chr2	242505018	242677067	DEL	HP:0001263	BENIGN
chr2	242505018	242677067	DEL	HP:0001263	BENIGN
chr2	242505018	242677067	DEL	HP:0001263	BENIGN
chr2	242505018	242677067	DEL	HP:0001263	BENIGN
chr2	242505018	242677067	DEL	HP:0001263	BENIGN
chr2	242505018	242677067	DUP	HP:0001263	BENIGN
chr2	242505018	242677067	DUP	HP:0001263	BENIGN
chr2	242505018	242677067	DUP	HP:0001263	BENIGN
chr2	242505018	242677067	DUP	HP:0001263	BENIGN
chr2	242505018	242677067	DUP	HP:0001263	BENIGN
chr2	242505018	242677067	DUP	HP:0001263	BENIGN
chr2	242505018	242677067	DUP	HP:0001263	BENIGN
chr2	242568870	242596733	DUP	HP:0001263	BENIGN
chr2	242568870	242596733	DUP	HP:0001263	BENIGN
chr2	242568870	242596733	DUP	HP:0001263	BENIGN
chr2	242656221	242737182	DEL	HP:0001250	BENIGN
chr2	242656221	242737182	DEL	HP:0001263	BENIGN
chr2	242656221	242737182	DEL	HP:0001263	BENIGN
chr3	48707	2337770	DUP	HP:0001263	HARMFUL
chr3	26035711	26132084	DUP	HP:0001263	BENIGN
chr3	35782591	35901606	DEL	HP:0001999	BENIGN
chr3	75725888	75971294	DEL	HP:0001263	BENIGN
chr3	75764739	75963522	DEL	HP:0001263	BENIGN
chr3	102660531	117711789	DUP	HP:0001263	HARMFUL
chr3	164023682	164101668	DEL	HP:0001263	BENIGN
chr3	164023682	164101668	DEL	HP:0001263	BENIGN
chr3	164023682	164101668	DEL	HP:0001263	BENIGN
chr3	164023682	164101668	DEL	HP:0001263	BENIGN
chr3	164023682	164101668	DEL	HP:0001263	BENIGN
chr3	164023682	164101668	DEL	HP:0001263	BENIGN
chr3	164023682	164101668	DEL	HP:0001263	BENIGN
chr3	164023682	164101668	DEL	HP:0001263	BENIGN
chr3	164023682	164101668	DEL	HP:0001263	BENIGN
chr3	164023682	164101668	DEL	HP:0001263	BENIGN
chr3	164023682	164101668	DEL	HP:0001263	BENIGN
chr3	164023682	164101668	DEL	HP:0001263	BENIGN
chr3	164023682	164101668	DEL	HP:0001263	BENIGN
chr3	164023682	164101668	DUP	HP:0000717	BENIGN
chr3	164023682	164101668	DUP	HP:0001263	BENIGN
chr3	164023682	164101668	DUP	HP:0001263	BENIGN
chr3	164023682	164101668	DUP	HP:0001263	BENIGN
chr3	164023682	164101668	DUP	HP:0001263	BENIGN
chr3	164023682	164101668	DUP	HP:0001263	BENIGN
chr3	164023682	164101668	DUP	HP:0001263	BENIGN
chr3	164023682	164101668	DUP	HP:0001263	BENIGN
chr3	164023682	164101668	DUP	HP:0001263	BENIGN
chr3	164023682	164101668	DUP	HP:0001263	BENIGN
chr3	164023682	164101668	DUP	HP:0001263	BENIGN
chr3	164023682	164101668	DUP	HP:0001263	BENIGN
chr3	164023682	164101668	DUP	HP:0001263	BENIGN
chr3	164023682	164101668	DUP	HP:0001263	BENIGN
chr3	164023682	164101668	DUP	HP:0001263	BENIGN
chr3	164023682	164101668	DUP	HP:0001263	BENIGN
chr3	164023682	164101668	DUP	HP:0001263	BENIGN
chr3	164023682	164101668	DUP	HP:0001999	BENIGN
chr3	164023682	164231123	DEL	HP:0001263	BENIGN
chr3	164023682	164251603	DEL	HP:0000175	BENIGN
chr3	164023682	164251603	DEL	HP:0004322	BENIGN
chr3	164023682	164251603	DUP	HP:0000175	BENIGN
chr3	164023682	164251603	DUP	HP:0001263	BENIGN
chr3	164023682	164251603	DUP	HP:0001263	BENIGN
chr3	164023682	164251603	DUP	HP:0001263	BENIGN
chr3	164023682	164251603	DUP	HP:0001263	BENIGN
chr3	164023682	164251603	DUP	HP:0001263	BENIGN
chr3	164023682	164251603	DUP	HP:0002564	BENIGN
chr3	164023682	164270681	DUP	HP:0001263	BENIGN
chr3	164023682	164270681	DUP	HP:0001263	BENIGN
chr3	164023682	164270681	DUP	HP:0001263	BENIGN
chr3	164023682	164270681	DUP	HP:0001263	BENIGN
chr3	164023682	164270681	DUP	HP:0001263	BENIGN
chr3	164023682	164270681	DUP	HP:0001263	BENIGN
chr3	164023682	164270681	DUP	HP:0001263	BENIGN
chr3	164023682	164270681	DUP	HP:0001263	BENIGN
chr3	164077385	164270681	DUP	HP:0001999	BENIGN
chr3	196793574	196894793	DEL	HP:0001263	BENIGN
chr3	196793574	196894793	DEL	HP:0001263	BENIGN
chr3	196822218	196943348	DEL	HP:0001263	BENIGN
chr3	196830274	196950082	DEL	HP:0001263	BENIGN
chr3	196830274	196950082	DEL	HP:0001263	BENIGN
chr3	196830274	196950082	DEL	HP:0001263	BENIGN
chr3	196830274	196950082	DEL	HP:0001999	BENIGN
chr3	196830274	196950082	DUP	HP:0001263	BENIGN
chr3	196830274	196950082	DUP	HP:0001263	BENIGN
chr3	196830274	196950082	DUP	HP:0001263	BENIGN
chr3	196830274	196950082	DUP	HP:0001263	BENIGN
chr3	196830274	196978260	DEL	HP:0001263	BENIGN
chr3	197133146	197185595	DEL	HP:0001263	BENIGN
chr3	197148541	197224858	DEL	HP:0001263	BENIGN
chr3	197148541	197255011	DEL	HP:0001263	BENIGN
chr3	197148541	197289101	DEL	HP:0001263	BENIGN
chr3	199329649	199430973	DEL	HP:0001263	BENIGN
chr4	23574	117278	DEL	HP:0001263	BENIGN
chr4	23574	4566260	DUP	HP:0001263	HARMFUL
chr4	23574	58215	DEL	HP:0000717	BENIGN
chr4	23574	58215	DEL	HP:0001263	BENIGN
chr4	23574	58215	DEL	HP:0001263	BENIGN
chr4	23574	58215	DEL	HP:0001263	BENIGN
chr4	23574	58215	DEL	HP:0001263	BENIGN
chr4	23574	58215	DEL	HP:0001263	BENIGN
chr4	23574	58215	DEL	HP:0001263	BENIGN
chr4	23574	58215	DEL	HP:0001263	BENIGN
chr4	23574	58215	DEL	HP:0001263	BENIGN
chr4	23574	58215	DEL	HP:0001263	BENIGN
chr4	23574	58215	DEL	HP:0001263	BENIGN
chr4	23574	58215	DEL	HP:0001263	BENIGN
chr4	23574	58215	DEL	HP:0001263	BENIGN
chr4	23574	58215	DEL	HP:0001508	BENIGN
chr4	23574	58215	DUP	HP:0001508	BENIGN
chr4	23574	6664601	DEL	HP:0001263	HARMFUL
chr4	35889	117278	DEL	HP:0001263	BENIGN
chr4	62320	114264	DEL	HP:0001999	BENIGN
chr4	62320	117278	DEL	HP:0001263	BENIGN
chr4	62320	117278	DEL	HP:0001263	BENIGN
chr4	62320	117278	DEL	HP:0001263	BENIGN
chr4	146105	165436	DEL	HP:0001263	BENIGN
chr4	8934719	8977508	DEL	HP:0000717	BENIGN
chr4	8934719	8977508	DEL	HP:0000717	BENIGN
chr4	8934719	8977508	DEL	HP:0001263	BENIGN
chr4	8934719	8977508	DEL	HP:0001263	BENIGN
chr4	8934719	8977508	DEL	HP:0001263	BENIGN
chr4	8934719	8977508	DEL	HP:0001263	BENIGN
chr4	8934719	8977508	DEL	HP:0001263	BENIGN
chr4	8934719	8977508	DEL	HP:0001263	BENIGN
chr4	8934719	8977508	DEL	HP:0001263	BENIGN
chr4	8934719	8977508	DEL	HP:0001263	BENIGN
chr4	8934719	8977508	DEL	HP:0001263	BENIGN
chr4	8934719	8977508	DEL	HP:0001263	BENIGN
chr4	8934719	8977508	DEL	HP:0001263	BENIGN
chr4	8934719	8977508	DEL	HP:0001263	BENIGN
chr4	8934719	8977508	DEL	HP:0001263	BENIGN
chr4	8934719	8977508	DEL	HP:0001263	BENIGN
chr4	8934719	8977508	DEL	HP:0001263	BENIGN
chr4	8934719	8977508	DEL	HP:0001263	BENIGN
chr4	8934719	8977508	DEL	HP:0001263	BENIGN
chr4	8934719	8977508	DEL	HP:0001263	BENIGN
chr4	8934719	8977508	DEL	HP:0001263	BENIGN
chr4	8934719	8977508	DEL	HP:0001263	BENIGN
chr4	8934719	8977508	DEL	HP:0001263	BENIGN
chr4	8934719	8977508	DEL	HP:0001263	BENIGN
chr4	8934719	8977508	DEL	HP:0001263	BENIGN
chr4	8934719	8977508	DEL	HP:0001263	BENIGN
chr4	8934719	8977508	DEL	HP:0001263	BENIGN
chr4	8934719	8977508	DEL	HP:0001263	BENIGN
chr4	8934719	8977508	DEL	HP:0001263	BENIGN
chr4	8934719	8977508	DEL	HP:0001263	BENIGN
chr4	8934719	8977508	DEL	HP:0001263	BENIGN
chr4	8934719	8977508	DEL	HP:0001263	BENIGN
chr4	8934719	8977508	DEL	HP:0001275	BENIGN
chr4	8934719	8977508	DEL	HP:0001999	BENIGN
chr4	8934719	8977508	DEL	HP:0001999	BENIGN
chr4	8934719	8977508	DEL	HP:0001999	BENIGN
chr4	8934719	8977508	DEL	HP:0001999	BENIGN
chr4	8934719	8977508	DEL	HP:0001999	BENIGN
chr4	8934719	8977508	DEL	HP:0001999	BENIGN
chr4	8934719	8977508	DUP	HP:0001263	BENIGN
chr4	8934719	8977508	DUP	HP:0001263	BENIGN
chr4	8934719	8977508	DUP	HP:0001263	BENIGN
chr4	8934719	8979939	DEL	HP:0001263	BENIGN
chr4	8934719	8980082	DEL	HP:0000175	BENIGN
chr4	8934719	8980082	DEL	HP:0001263	BENIGN
chr4	8934719	8980082	DEL	HP:0001263	BENIGN
chr4	8934719	8980082	DUP	HP:0000175	BENIGN
chr4	8934719	8980082	DUP	HP:0001263	BENIGN
chr4	8934719	8980082	DUP	HP:0001263	BENIGN
chr4	8934719	8980082	DUP	HP:0001263	BENIGN
chr4	8934719	8980082	DUP	HP:0001263	BENIGN
chr4	8934719	9013091	DEL	HP:0001999	BENIGN
chr4	8934719	9040604	DEL	HP:0001263	BENIGN
chr4	8934719	9040604	DEL	HP:0001263	BENIGN
chr4	8934719	9085363	DEL	HP:0001263	BENIGN
chr4	8934719	9085363	DEL	HP:0001263	BENIGN
chr4	48858288	48939668	DEL	HP:0001263	BENIGN
chr4	48858288	49324548	DEL	HP:0001263	BENIGN
chr4	48975702	49024929	DEL	HP:0001263	BENIGN
chr4	48975702	49212885	DEL	HP:0001263	BENIGN
chr4	48975702	49212885	DEL	HP:0001263	BENIGN
chr4	48975702	49212885	DEL	HP:0001263	BENIGN
chr4	48975702	49212885	DEL	HP:0001263	BENIGN
chr4	48975702	49212885	DEL	HP:0001263	BENIGN
chr4	48975702	49212885	DEL	HP:0001263	BENIGN
chr4	48975702	49212885	DEL	HP:0001263	BENIGN
chr4	48975702	49212885	DEL	HP:0001263	BENIGN
chr4	48975702	49212885	DEL	HP:0001263	BENIGN
chr4	48975702	49212885	DUP	HP:0001999	BENIGN
chr4	48975702	49233215	DEL	HP:0001263	BENIGN
chr4	48975702	49249378	DEL	HP:0001263	BENIGN
chr4	48978883	49212885	DEL	HP:0001263	BENIGN
chr4	49233155	49324548	DEL	HP:0004322	BENIGN
chr4	58887580	102109610	DUP	HP:0001263	HARMFUL
chr4	68997381	69116542	DUP	HP:0001263	BENIGN
chr4	69019885	69165880	DEL	HP:0001263	BENIGN
chr4	69019885	69165880	DEL	HP:0001263	BENIGN
chr4	69019885	69165880	DEL	HP:0001263	BENIGN
chr4	69019885	69165880	DUP	HP:0001263	BENIGN
chr4	69019885	69165880	DUP	HP:0001263	BENIGN
chr4	69019885	69165880	DUP	HP:0001263	BENIGN
chr4	69057248	69165880	DEL	HP:0000175	BENIGN
chr4	69057248	69165880	DEL	HP:0001250	BENIGN
chr4	69057248	69165880	DEL	HP:0001263	BENIGN
chr4	69057248	69165880	DEL	HP:0001263	BENIGN
chr4	69057248	69165880	DEL	HP:0001263	BENIGN
chr4	69057248	69165880	DEL	HP:0001263	BENIGN
chr4	69057248	69165880	DEL	HP:0001263	BENIGN
chr4	69057248	69165880	DEL	HP:0001263	BENIGN
chr4	69057248	69165880	DEL	HP:0001263	BENIGN
chr4	69057248	69165880	DEL	HP:0001263	BENIGN
chr4	69057248	69165880	DEL	HP:0001263	BENIGN
chr4	69057248	69165880	DEL	HP:0001263	BENIGN
chr4	69057248	69165880	DEL	HP:0001263	BENIGN
chr4	69057248	69165880	DEL	HP:0001263	BENIGN
chr4	69057248	69165880	DEL	HP:0001263	BENIGN
chr4	69057248	69165880	DEL	HP:0001999	BENIGN
chr4	69057248	69165880	DEL	HP:0001999	BENIGN
chr4	69057248	69165880	DEL	HP:0001999	BENIGN
chr4	69057248	69165880	DEL	HP:0002564	BENIGN
chr4	69057248	69165880	DUP	HP:0000175	BENIGN
chr4	69057248	69165880	DUP	HP:0000717	BENIGN
chr4	69057248	69165880	DUP	HP:0001263	BENIGN
chr4	69057248	69165880	DUP	HP:0001263	BENIGN
chr4	69057248	69165880	DUP	HP:0001263	BENIGN
chr4	69057248	69165880	DUP	HP:0001263	BENIGN
chr4	69057248	69165880	DUP	HP:0001263	BENIGN
chr4	69057248	69165880	DUP	HP:0001263	BENIGN
chr4	69057248	69184280	DUP	HP:0001263	BENIGN
chr4	69057248	69184280	DUP	HP:0001263	BENIGN
chr4	69075225	69165880	DEL	HP:0000717	BENIGN
chr4	69075225	69165880	DEL	HP:0001263	BENIGN
chr4	69075225	69165880	DEL	HP:0001263	BENIGN
chr4	69075225	69165880	DEL	HP:0001263	BENIGN
chr4	69075225	69165880	DEL	HP:0001263	BENIGN
chr4	69075225	69165880	DEL	HP:0001263	BENIGN
chr4	69075225	69165880	DEL	HP:0001263	BENIGN
chr4	69075225	69165880	DEL	HP:0001263	BENIGN
chr4	69075225	69165880	DEL	HP:0001263	BENIGN
chr4	69075225	69165880	DEL	HP:0001263	BENIGN
chr4	69075225	69165880	DEL	HP:0001263	BENIGN
chr4	69075225	69165880	DEL	HP:0001275	BENIGN
chr4	69075225	69165880	DEL	HP:0001999	BENIGN
chr4	69075225	69165880	DEL	HP:0004322	BENIGN
chr4	69075225	69165880	DUP	HP:0001263	BENIGN
chr4	69075225	69165880	DUP	HP:0001263	BENIGN
chr4	69075225	69165880	DUP	HP:0001263	BENIGN
chr4	69075225	69165880	DUP	HP:0001263	BENIGN
chr4	69075225	69165880	DUP	HP:0001263	BENIGN
chr4	69075225	69165880	DUP	HP:0001263	BENIGN
chr4	69075225	69165880	DUP	HP:0001263	BENIGN
chr4	69075225	69165880	DUP	HP:0001263	BENIGN
chr4	69075225	69165880	DUP	HP:0001263	BENIGN
chr4	69075225	69165880	DUP	HP:0001999	BENIGN
chr4	69116483	69195982	DUP	HP:0001263	BENIGN
chr4	70151710	70259147	DEL	HP:0001999	BENIGN
chr4	70151710	70259147	DUP	HP:0001263	BENIGN
chr4	70151710	70259147	DUP	HP:0001263	BENIGN
chr4	70151710	70259147	DUP	HP:0001263	BENIGN
chr4	70151710	70259147	DUP	HP:0001263	BENIGN
chr4	70151710	70259147	DUP	HP:0001263	BENIGN
chr4	70151710	70259147	DUP	HP:0001263	BENIGN
chr4	70188399	70259147	DEL	HP:0001263	BENIGN
chr4	70188399	70259147	DEL	HP:0001263	BENIGN
chr4	70188399	70259147	DEL	HP:0001263	BENIGN
chr4	70188399	70259147	DEL	HP:0001508	BENIGN
chr4	70188399	70259147	DEL	HP:0001999	BENIGN
chr4	70188399	70259147	DEL	HP:0004322	BENIGN
chr4	70188399	70259147	DUP	HP:0000717	BENIGN
chr4	70188399	70259147	DUP	HP:0001250	BENIGN
chr4	70188399	70259147	DUP	HP:0001263	BENIGN
chr4	70188399	70259147	DUP	HP:0001263	BENIGN
chr4	70188399	70259147	DUP	HP:0001263	BENIGN
chr4	70188399	70259147	DUP	HP:0001263	BENIGN
chr4	70188399	70259147	DUP	HP:0001263	BENIGN
chr4	70188399	70259147	DUP	HP:0001263	BENIGN
chr4	70188399	70259147	DUP	HP:0001508	BENIGN
chr4	70190682	70274360	DEL	HP:0001263	BENIGN
chr4	70190682	70274360	DEL	HP:0001263	BENIGN
chr4	70190682	70274360	DUP	HP:0001263	BENIGN
chr4	70190682	70274360	DUP	HP:0001263	BENIGN
chr4	132186027	132566230	DEL	HP:0000717	BENIGN
chr4	132812185	133084763	DUP	HP:0001263	BENIGN
chr4	145045179	145186610	DEL	HP:0001263	BENIGN
chr5	75149	10346118	DEL	HP:0001263	HARMFUL
chr5	745888	829754	DEL	HP:0001263	BENIGN
chr5	745888	829754	DUP	HP:0001263	BENIGN
chr5	745888	848846	DEL	HP:0001263	BENIGN
chr5	745888	848846	DEL	HP:0001263	BENIGN
chr5	745888	848846	DEL	HP:0001263	BENIGN
chr5	745888	848846	DEL	HP:0001263	BENIGN
chr5	745888	848846	DEL	HP:0001263	BENIGN
chr5	745888	848846	DEL	HP:0001263	BENIGN
chr5	745888	848846	DEL	HP:0004322	BENIGN
chr5	745888	848846	DUP	HP:0000717	BENIGN
chr5	745888	874967	DEL	HP:0000175	BENIGN
chr5	745888	874967	DEL	HP:0001263	BENIGN
chr5	745888	874967	DEL	HP:0001263	BENIGN
chr5	745888	874967	DEL	HP:0001263	BENIGN
chr5	745888	874967	DEL	HP:0001263	BENIGN
chr5	745888	874967	DEL	HP:0001263	BENIGN
chr5	745888	874967	DEL	HP:0001263	BENIGN
chr5	745888	874967	DEL	HP:0001263	BENIGN
chr5	745888	874967	DEL	HP:0001263	BENIGN
chr5	745888	874967	DEL	HP:0001263	BENIGN
chr5	745888	874967	DEL	HP:0001263	BENIGN
chr5	745888	874967	DEL	HP:0001263	BENIGN
chr5	745888	874967	DUP	HP:0000175	BENIGN
chr5	745888	874967	DUP	HP:0001250	BENIGN
chr5	745888	874967	DUP	HP:0001263	BENIGN
chr5	745888	874967	DUP	HP:0001263	BENIGN
chr5	745888	874967	DUP	HP:0001263	BENIGN
chr5	745888	874967	DUP	HP:0001275	BENIGN
chr5	745888	874967	DUP	HP:0001999	BENIGN
chr5	745888	874967	DUP	HP:0001999	BENIGN
chr5	763518	848846	DEL	HP:0001999	BENIGN
chr5	763518	848846	DEL	HP:0001999	BENIGN
chr5	763518	874967	DEL	HP:0001263	BENIGN
chr5	786452	874967	DEL	HP:0001263	BENIGN
chr5	17559366	17668116	DEL	HP:0001263	BENIGN
chr5	17559366	17668116	DEL	HP:0001263	BENIGN
chr5	17559366	17668116	DEL	HP:0001263	BENIGN
chr5	17559366	17668116	DEL	HP:0001263	BENIGN
chr5	17559366	17668116	DEL	HP:0001999	BENIGN
chr5	17570492	17637222	DEL	HP:0001999	BENIGN
chr5	17570492	17637222	DEL	HP:0001999	BENIGN
chr5	17570492	17668116	DEL	HP:0001263	BENIGN
chr5	17572591	17637222	DEL	HP:0001263	BENIGN
chr5	17572591	17637222	DEL	HP:0001263	BENIGN
chr5	17572591	17637222	DEL	HP:0001263	BENIGN
chr5	17572591	17637222	DEL	HP:0001263	BENIGN
chr5	17572591	17637222	DEL	HP:0001263	BENIGN
chr5	17572591	17637222	DEL	HP:0001263	BENIGN
chr5	17572591	17637222	DEL	HP:0001999	BENIGN
chr5	17572591	17637222	DEL	HP:0001999	BENIGN
chr5	17572591	17637222	DEL	HP:0001999	BENIGN
chr5	17572591	17637222	DUP	HP:0001263	BENIGN
chr5	17572591	17637222	DUP	HP:0001263	BENIGN
chr5	17572591	17647326	DEL	HP:0000175	BENIGN
chr5	17572591	17647326	DEL	HP:0001263	BENIGN
chr5	17572591	17647326	DEL	HP:0001263	BENIGN
chr5	17572591	17647326	DEL	HP:0001263	BENIGN
chr5	17572591	17647326	DEL	HP:0001263	BENIGN
chr5	17572591	17647326	DEL	HP:0001275	BENIGN
chr5	17572591	17647326	DUP	HP:0000175	BENIGN
chr5	17572591	17647326	DUP	HP:0001263	BENIGN
chr5	17572591	17647326	DUP	HP:0001263	BENIGN
chr5	17572591	17647326	DUP	HP:0001263	BENIGN
chr5	17572591	17668116	DEL	HP:0000717	BENIGN
chr5	17572591	17668116	DEL	HP:0001263	BENIGN
chr5	17572591	17668116	DEL	HP:0001263	BENIGN
chr5	17572591	17668116	DEL	HP:0001263	BENIGN
chr5	17572591	17668116	DEL	HP:0001263	BENIGN
chr5	17572591	17668116	DEL	HP:0001263	BENIGN
chr5	17572591	17668116	DEL	HP:0001263	BENIGN
chr5	17572591	17668116	DEL	HP:0001999	BENIGN
chr5	17572591	17668116	DUP	HP:0001263	BENIGN
chr5	21297924	21413093	DUP	HP:0001263	BENIGN
chr5	21347348	21413093	DEL	HP:0001263	BENIGN
chr5	34215554	34287427	DEL	HP:0001263	BENIGN
chr5	34215554	34287427	DEL	HP:0001263	BENIGN
chr5	68864076	68938597	DUP	HP:0001263	BENIGN
chr5	68864076	68938597	DUP	HP:0001263	BENIGN
chr5	68864076	68938597	DUP	HP:0001263	BENIGN
chr5	68864076	68938597	DUP	HP:0001263	BENIGN
chr5	68885359	68950171	DEL	HP:0001263	BENIGN
chr5	68885359	68950171	DEL	HP:0001263	BENIGN
chr5	68885359	68950171	DUP	HP:0001263	BENIGN
chr5	68885359	68950171	DUP	HP:0001263	BENIGN
chr5	68885359	68950171	DUP	HP:0001263	BENIGN
chr5	68885359	70683234	DUP	HP:0001263	BENIGN
chr5	68885359	70693525	DEL	HP:0001263	BENIGN
chr5	68899932	70683234	DEL	HP:0001263	BENIGN
chr5	68926210	69206571	DEL	HP:0001263	BENIGN
chr5	68926210	70170393	DEL	HP:0001263	BENIGN
chr5	68938537	70170393	DEL	HP:0001263	BENIGN
chr5	68950111	70352488	DEL	HP:0001263	BENIGN
chr5	68971657	70533867	DUP	HP:0001263	BENIGN
chr5	69011059	69206571	DEL	HP:0001263	BENIGN
chr5	69115193	70352488	DEL	HP:0001263	BENIGN
chr5	69274446	69498970	DEL	HP:0001263	BENIGN
chr5	69475351	70170393	DEL	HP:0001263	BENIGN
chr5	69590796	69741391	DEL	HP:0001263	BENIGN
chr5	69670570	69753367	DEL	HP:0001508	BENIGN
chr5	69670570	69753367	DUP	HP:0001508	BENIGN
chr5	69741324	69793756	DUP	HP:0001263	BENIGN
chr5	69741324	69793756	DUP	HP:0001263	BENIGN
chr5	69879414	70082484	DEL	HP:0001263	BENIGN
chr5	69879414	70316424	DUP	HP:0001263	BENIGN
chr5	70082425	70507530	DEL	HP:0001263	BENIGN
chr5	70316365	70499680	DUP	HP:0001263	BENIGN
chr5	70352429	70424601	DEL	HP:0001263	BENIGN
chr5	70352429	70424601	DEL	HP:0001263	BENIGN
chr5	70352429	70424601	DUP	HP:0001263	BENIGN
chr5	70352429	70424601	DUP	HP:0001263	BENIGN
chr5	70352429	70424601	DUP	HP:0001263	BENIGN
chr5	70352429	70424601	DUP	HP:0001263	BENIGN
chr5	70440103	70683234	DEL	HP:0001263	BENIGN
chr5	70483298	70693525	DEL	HP:0001263	BENIGN
chr5	70533808	70683234	DEL	HP:0001263	BENIGN
chr5	70533808	70693525	DEL	HP:0001263	BENIGN
chr5	70590913	70693525	DEL	HP:0001263	BENIGN
chr5	85114478	89312463	DUP	HP:0001263	HARMFUL
chr5	112183036	113974630	DEL	HP:0001263	HARMFUL
chr5	120336767	120439699	DEL	HP:0001263	BENIGN
chr5	122470366	130008038	DEL	HP:0001263	HARMFUL
chr5	150151846	150290494	DUP	HP:0001263	BENIGN
chr6	97630	200225	DEL	HP:0001263	BENIGN
chr6	181325	200225	DUP	HP:0001263	BENIGN
chr6	204531	234298	DUP	HP:0001263	BENIGN
chr6	204531	234298	DUP	HP:0001263	BENIGN
chr6	204531	234298	DUP	HP:0002564	BENIGN
chr6	204531	238497	DEL	HP:0001263	BENIGN
chr6	204531	238497	DEL	HP:0001263	BENIGN
chr6	204531	238497	DEL	HP:0001263	BENIGN
chr6	204531	238497	DEL	HP:0001263	BENIGN
chr6	204531	238497	DUP	HP:0001263	BENIGN
chr6	204531	238497	DUP	HP:0001263	BENIGN
chr6	204531	238497	DUP	HP:0001263	BENIGN
chr6	204531	238497	DUP	HP:0001263	BENIGN
chr6	204531	238497	DUP	HP:0001263	BENIGN
chr6	204531	238497	DUP	HP:0001263	BENIGN
chr6	204531	238672	DEL	HP:0001263	BENIGN
chr6	204531	238672	DEL	HP:0001263	BENIGN
chr6	204531	238672	DEL	HP:0001263	BENIGN
chr6	204531	238672	DEL	HP:0001263	BENIGN
chr6	204531	238672	DEL	HP:0001263	BENIGN
chr6	204531	238672	DEL	HP:0001263	BENIGN
chr6	204531	238672	DEL	HP:0001263	BENIGN
chr6	204531	238672	DEL	HP:0001263	BENIGN
chr6	204531	238672	DEL	HP:0001263	BENIGN
chr6	204531	238672	DEL	HP:0001263	BENIGN
chr6	204531	238672	DEL	HP:0001263	BENIGN
chr6	204531	238672	DEL	HP:0001263	BENIGN
chr6	204531	238672	DEL	HP:0001263	BENIGN
chr6	204531	238672	DEL	HP:0001999	BENIGN
chr6	204531	241605	DEL	HP:0001263	BENIGN
chr6	204531	241605	DEL	HP:0001263	BENIGN
chr6	204531	241605	DEL	HP:0001263	BENIGN
chr6	204531	246899	DEL	HP:0001263	BENIGN
chr6	204531	246899	DEL	HP:0001263	BENIGN
chr6	204531	246899	DEL	HP:0001263	BENIGN
chr6	204531	246899	DEL	HP:0001263	BENIGN
chr6	204531	311719	DEL	HP:0001263	BENIGN
chr6	204531	311719	DEL	HP:0001263	BENIGN
chr6	204531	311719	DEL	HP:0001263	BENIGN
chr6	204531	311719	DEL	HP:0001263	BENIGN
chr6	204531	311719	DEL	HP:0001263	BENIGN
chr6	204531	311719	DEL	HP:0001263	BENIGN
chr6	204531	311719	DEL	HP:0001263	BENIGN
chr6	204531	311719	DEL	HP:0001999	BENIGN
chr6	204531	311719	DUP	HP:0001263	BENIGN
chr6	204531	311719	DUP	HP:0001263	BENIGN
chr6	238438	311719	DEL	HP:0001263	BENIGN
chr6	241546	311719	DEL	HP:0001263	BENIGN
chr6	241546	311719	DEL	HP:0001263	BENIGN
chr6	241546	311719	DEL	HP:0001999	BENIGN
chr6	241546	311719	DUP	HP:0001263	BENIGN
chr6	241546	311719	DUP	HP:0001263	BENIGN
chr6	26991164	27049502	DEL	HP:0001263	BENIGN
chr6	26991164	27049502	DEL	HP:0001999	BENIGN
chr6	26991164	27049502	DUP	HP:0001263	BENIGN
chr6	26991164	27064317	DEL	HP:0001263	BENIGN
chr6	26991164	27064317	DEL	HP:0001263	BENIGN
chr6	26991164	27064317	DUP	HP:0001263	BENIGN
chr6	26991164	27078866	DEL	HP:0001263	BENIGN
chr6	29833987	30045592	DEL	HP:0001999	BENIGN
chr6	29870119	30081516	DEL	HP:0001263	BENIGN
chr6	32071785	32117281	DEL	HP:0001263	BENIGN
chr6	32071785	32117281	DEL	HP:0001263	BENIGN
chr6	32071785	32117281	DEL	HP:0001263	BENIGN
chr6	32071785	32117281	DEL	HP:0001263	BENIGN
chr6	32071785	32117281	DEL	HP:0001263	BENIGN
chr6	32071785	32117281	DUP	HP:0001263	BENIGN
chr6	32071785	32143186	DEL	HP:0001263	BENIGN
chr6	32564846	32644788	DUP	HP:0001263	BENIGN
chr6	32564846	32702849	DEL	HP:0001263	BENIGN
chr6	32564846	32702849	DUP	HP:0001263	BENIGN
chr6	32564846	32702849	DUP	HP:0001263	BENIGN
chr6	32564846	32811179	DEL	HP:0001263	BENIGN
chr6	32564846	32811179	DEL	HP:0001263	BENIGN
chr6	32629888	32811179	DEL	HP:0001263	BENIGN
chr6	85835807	89169776	DEL	HP:0001263	HARMFUL
chr6	111909073	121098577	DUP	HP:0001999	HARMFUL
chr6	136383481	146690635	DUP	HP:0001263	HARMFUL
chr6	142099424	145734093	DEL	HP:0001263	HARMFUL
chr6	162668236	162822381	DEL	HP:0001263	BENIGN
chr6	163550469	170885314	DUP	HP:0001263	HARMFUL
chr6	167095142	170885314	DEL	HP:0001263	HARMFUL
chr6	168076866	168336370	DEL	HP:0001263	BENIGN
chr6	170822982	170885314	DUP	HP:0001263	BENIGN
chr6	170847370	170885314	DEL	HP:0001263	BENIGN
chr6	170865468	170885314	DUP	HP:0001263	BENIGN
chr6	170865468	170885314	DUP	HP:0001263	BENIGN
chr7	40007	160552	DEL	HP:0001263	BENIGN
chr7	40007	160552	DEL	HP:0001263	BENIGN
chr7	40007	160552	DEL	HP:0001263	BENIGN
chr7	40007	160552	DEL	HP:0001263	BENIGN
chr7	40007	160552	DEL	HP:0001263	BENIGN
chr7	8990160	17361999	DUP	HP:0001263	HARMFUL
chr7	14548094	19449173	DUP	HP:0001999	HARMFUL
chr7	16897086	17361999	DEL	HP:0001263	BENIGN
chr7	61667716	62341814	DEL	HP:0001263	BENIGN
chr7	61834175	62313045	DEL	HP:0001263	BENIGN
chr7	61834175	62313045	DEL	HP:0001263	BENIGN
chr7	62184848	62190317	DEL	HP:0001263	BENIGN
chr7	64247288	64795198	DEL	HP:0001263	BENIGN
chr7	64317148	64490538	DEL	HP:0001263	BENIGN
chr7	72107544	72158894	DEL	HP:0001263	BENIGN
chr7	72107544	72158894	DEL	HP:0001263	BENIGN
chr7	72117195	72158894	DEL	HP:0001263	BENIGN
chr7	72117195	72158894	DEL	HP:0001263	BENIGN
chr7	72117195	72158894	DEL	HP:0001263	BENIGN
chr7	72117195	72158894	DEL	HP:0001263	BENIGN
chr7	72117195	72158894	DEL	HP:0001263	BENIGN
chr7	72117195	72158894	DEL	HP:0001263	BENIGN
chr7	72117195	72158894	DEL	HP:0001263	BENIGN
chr7	72119790	72158894	DEL	HP:0001263	BENIGN
chr7	72119790	72167745	DEL	HP:0001263	BENIGN
chr7	72290287	73831333	DEL	HP:0001263	HARMFUL
chr7	72290287	73831333	DUP	HP:0001263	HARMFUL
chr7	73131725	73136318	DEL	HP:0001263	BENIGN
chr7	73135217	73136318	DEL	HP:0001263	BENIGN
chr7	73937506	73960979	DEL	HP:0001263	BENIGN
chr7	73937506	73960979	DUP	HP:0001263	BENIGN
chr7	73937506	73960979	DUP	HP:0001263	BENIGN
chr7	73947398	73976966	DEL	HP:0001263	BENIGN
chr7	74753865	74823580	DEL	HP:0001263	BENIGN
chr7	74753865	74823580	DEL	HP:0001263	BENIGN
chr7	74753865	74823580	DEL	HP:0001263	BENIGN
chr7	74753865	74823580	DEL	HP:0001263	BENIGN
chr7	74753865	74823580	DEL	HP:0001263	BENIGN
chr7	74753865	74823580	DUP	HP:0001263	BENIGN
chr7	74753865	74833235	DEL	HP:0001263	BENIGN
chr7	74753865	74833235	DEL	HP:0001263	BENIGN
chr7	74753865	74833235	DEL	HP:0001263	BENIGN
chr7	74753865	74833235	DEL	HP:0001263	BENIGN
chr7	75907851	76509154	DEL	HP:0001263	BENIGN
chr7	76206778	76461349	DEL	HP:0001263	BENIGN
chr7	76271402	76381074	DEL	HP:0001263	BENIGN
chr7	76271402	76421906	DEL	HP:0001263	BENIGN
chr7	76271402	76442317	DEL	HP:0000717	BENIGN
chr7	76461289	76509154	DEL	HP:0001263	BENIGN
chr7	76475359	76509154	DEL	HP:0001263	BENIGN
chr7	76475359	76509154	DEL	HP:0001263	BENIGN
chr7	76475359	76509154	DEL	HP:0004322	BENIGN
chr7	76481030	76509154	DEL	HP:0001263	BENIGN
chr7	76481030	76509154	DEL	HP:0001263	BENIGN
chr7	76481030	76509154	DEL	HP:0001263	BENIGN
chr7	87987480	88082749	DUP	HP:0001263	BENIGN
chr7	101942177	102071424	DUP	HP:0000717	BENIGN
chr7	101942177	102071424	DUP	HP:0001263	BENIGN
chr7	101942177	102071424	DUP	HP:0001263	BENIGN
chr7	101942177	102071424	DUP	HP:0001263	BENIGN
chr7	101942177	102071424	DUP	HP:0001263	BENIGN
chr7	101942177	102071424	DUP	HP:0001263	BENIGN
chr7	101942177	102071424	DUP	HP:0001263	BENIGN
chr7	101942177	102089189	DEL	HP:0000717	BENIGN
chr7	101942177	102089189	DEL	HP:0001263	BENIGN
chr7	101942177	102089189	DEL	HP:0001263	BENIGN
chr7	101942177	102089189	DEL	HP:0001263	BENIGN
chr7	101942177	102089189	DEL	HP:0001263	BENIGN
chr7	101942177	102089189	DEL	HP:0001263	BENIGN
chr7	101942177	102089189	DEL	HP:0001263	BENIGN
chr7	101942177	102089189	DEL	HP:0001263	BENIGN
chr7	101942177	102089189	DEL	HP:0001263	BENIGN
chr7	101942177	102089189	DEL	HP:0001263	BENIGN
chr7	101942177	102089189	DEL	HP:0001263	BENIGN
chr7	101942177	102089189	DEL	HP:0001263	BENIGN
chr7	101942177	102089189	DEL	HP:0001263	BENIGN
chr7	101942177	102089189	DEL	HP:0001263	BENIGN
chr7	101942177	102089189	DEL	HP:0001263	BENIGN
chr7	101942177	102089189	DEL	HP:0001263	BENIGN
chr7	101942177	102089189	DEL	HP:0001263	BENIGN
chr7	101942177	102089189	DEL	HP:0001263	BENIGN
chr7	101942177	102089189	DEL	HP:0001999	BENIGN
chr7	101989902	102089189	DEL	HP:0001263	BENIGN
chr7	107600434	122936004	DUP	HP:0001263	HARMFUL
chr7	142133705	142187161	DUP	HP:0001263	BENIGN
chr7	142135134	142202395	DEL	HP:0001263	BENIGN
chr7	142137010	142181150	DUP	HP:0001263	BENIGN
chr7	142967632	143167458	DEL	HP:0001263	BENIGN
chr7	142967632	143167458	DEL	HP:0001263	BENIGN
chr7	142967632	143178867	DEL	HP:0001263	BENIGN
chr7	142967632	143178867	DEL	HP:0001263	BENIGN
chr7	142967632	143178867	DEL	HP:0001263	BENIGN
chr7	142967632	143178867	DEL	HP:0001263	BENIGN
chr7	142967632	143178867	DEL	HP:0001508	BENIGN
chr7	142967632	143178867	DUP	HP:0001508	BENIGN
chr7	143025443	143178867	DEL	HP:0001263	BENIGN
chr7	143025443	143178867	DEL	HP:0001263	BENIGN
chr7	143514964	143652661	DEL	HP:0001263	BENIGN
chr7	143514964	143652661	DUP	HP:0001263	BENIGN
chr7	143514964	143682196	DEL	HP:0001263	BENIGN
chr7	143514964	143682196	DEL	HP:0001263	BENIGN
chr7	143514964	143682196	DEL	HP:0001263	BENIGN
chr7	143514964	143682196	DEL	HP:0001263	BENIGN
chr7	143514964	143682196	DEL	HP:0001263	BENIGN
chr7	143514964	143682196	DEL	HP:0001263	BENIGN
chr7	143514964	143682196	DEL	HP:0001263	BENIGN
chr7	143514964	143682196	DEL	HP:0001999	BENIGN
chr7	143514964	143682196	DEL	HP:0001999	BENIGN
chr7	143514964	143719464	DEL	HP:0001263	BENIGN
chr7	143514964	143737781	DEL	HP:0001263	BENIGN
chr7	143555724	143652661	DUP	HP:0001263	BENIGN
chr7	143555724	143652661	DUP	HP:0001263	BENIGN
chr7	143555724	143682196	DUP	HP:0001263	BENIGN
chr7	143583263	143682196	DEL	HP:0001263	BENIGN
chr7	146117655	151686548	DUP	HP:0001263	HARMFUL
chr7	158811144	158821316	DUP	HP:0001263	BENIGN
chr7	158811144	158821316	DUP	HP:0001263	BENIGN
chr8	166464	43661127	DUP	HP:0001263	HARMFUL
chr8	166464	6929749	DUP	HP:0001263	HARMFUL
chr8	3896615	4012242	DUP	HP:0001263	BENIGN
chr8	6907673	7918703	DUP	HP:0001263	BENIGN
chr8	6948571	7918703	DUP	HP:0001263	BENIGN
chr8	6948571	7918703	DUP	HP:0001263	BENIGN
chr8	6948571	8167935	DUP	HP:0001263	BENIGN
chr8	7032805	7918703	DEL	HP:0001263	BENIGN
chr8	7032805	7994562	DEL	HP:0001263	BENIGN
chr8	7032805	8092025	DEL	HP:0001263	BENIGN
chr8	7075524	7139233	DEL	HP:0001263	BENIGN
chr8	7075524	7145717	DEL	HP:0001263	BENIGN
chr8	7098220	7417812	DEL	HP:0001263	BENIGN
chr8	7098220	7417812	DEL	HP:0001508	BENIGN
chr8	7098220	7417812	DUP	HP:0001508	BENIGN
chr8	7098220	8132184	DEL	HP:0001263	BENIGN
chr8	7101069	7145717	DEL	HP:0001263	BENIGN
chr8	7101069	7145717	DEL	HP:0001263	BENIGN
chr8	7101069	7145717	DEL	HP:0001263	BENIGN
chr8	7101069	7145717	DEL	HP:0001999	BENIGN
chr8	7101069	7145717	DUP	HP:0001263	BENIGN
chr8	7101069	7417812	DUP	HP:0001263	BENIGN
chr8	7101069	7417812	DUP	HP:0001263	BENIGN
chr8	7101069	7417812	DUP	HP:0001263	BENIGN
chr8	7101069	7417812	DUP	HP:0001999	BENIGN
chr8	7101069	7918703	DEL	HP:0001263	BENIGN
chr8	7101069	7929212	DEL	HP:0001263	BENIGN
chr8	7101069	8132184	DEL	HP:0001263	BENIGN
chr8	7131525	7417812	DUP	HP:0001263	BENIGN
chr8	7131525	7417812	DUP	HP:0001263	BENIGN
chr8	7131525	7417812	DUP	HP:0001263	BENIGN
chr8	7145658	7391109	DEL	HP:0001263	BENIGN
chr8	7145658	7417812	DEL	HP:0001263	BENIGN
chr8	7156907	7391109	DUP	HP:0001263	BENIGN
chr8	7201672	7391109	DEL	HP:0001263	BENIGN
chr8	7226881	7417812	DEL	HP:0001263	BENIGN
chr8	7226881	7417812	DEL	HP:0001263	BENIGN
chr8	7226881	7417812	DEL	HP:0001263	BENIGN
chr8	7226881	7417812	DUP	HP:0001263	BENIGN
chr8	7226881	7417812	DUP	HP:0001999	BENIGN
chr8	7246162	7391109	DEL	HP:0001263	BENIGN
chr8	7246162	7391109	DEL	HP:0001263	BENIGN
chr8	7246162	7391109	DEL	HP:0001263	BENIGN
chr8	7246162	7417812	DEL	HP:0001263	BENIGN
chr8	7395614	7417812	DEL	HP:0001263	BENIGN
chr8	7395614	7417812	DEL	HP:0001263	BENIGN
chr8	7395614	7417812	DEL	HP:0001263	BENIGN
chr8	7395614	7417812	DUP	HP:0001263	BENIGN
chr8	7395614	7417812	DUP	HP:0001263	BENIGN
chr8	7395614	7417812	DUP	HP:0001263	BENIGN
chr8	7395614	7417812	DUP	HP:0001263	BENIGN
chr8	7395614	7417812	DUP	HP:0001263	BENIGN
chr8	7609603	7655549	DEL	HP:0001263	BENIGN
chr8	7609603	7655549	DUP	HP:0001263	BENIGN
chr8	7609603	7655549	DUP	HP:0001263	BENIGN
chr8	7609603	7655549	DUP	HP:0001263	BENIGN
chr8	7609603	7918703	DEL	HP:0001508	BENIGN
chr8	7609603	7918703	DUP	HP:0001263	BENIGN
chr8	7609603	7918703	DUP	HP:0001263	BENIGN
chr8	7609603	7918703	DUP	HP:0001263	BENIGN
chr8	7609603	7918703	DUP	HP:0001263	BENIGN
chr8	7609603	7918703	DUP	HP:0001508	BENIGN
chr8	7609603	7918703	DUP	HP:0001999	BENIGN
chr8	7609603	7929212	DEL	HP:0001263	BENIGN
chr8	7617251	7655549	DEL	HP:0001263	BENIGN
chr8	7617251	7655549	DEL	HP:0001263	BENIGN
chr8	7617251	7655549	DEL	HP:0001263	BENIGN
chr8	7617251	7655549	DEL	HP:0001263	BENIGN
chr8	7617251	7655549	DUP	HP:0001263	BENIGN
chr8	7617251	7824169	DEL	HP:0001263	BENIGN
chr8	7617251	7824169	DEL	HP:0001263	BENIGN
chr8	7617251	7824169	DEL	HP:0001263	BENIGN
chr8	7617251	7843632	DEL	HP:0001263	BENIGN
chr8	7617251	7918703	DUP	HP:0001263	BENIGN
chr8	7617251	7918703	DUP	HP:0001263	BENIGN
chr8	7617251	7918703	DUP	HP:0001263	BENIGN
chr8	7617251	7918703	DUP	HP:0001263	BENIGN
chr8	7617251	7918703	DUP	HP:0001999	BENIGN
chr8	7669796	7824169	DEL	HP:0001263	BENIGN
chr8	7669796	7824169	DEL	HP:0001263	BENIGN
chr8	7669796	7824169	DEL	HP:0001263	BENIGN
chr8	7669796	7843632	DEL	HP:0001263	BENIGN
chr8	7669796	7843632	DEL	HP:0001263	BENIGN
chr8	7669796	7876352	DEL	HP:0001263	BENIGN
chr8	7669796	7876352	DUP	HP:0001263	BENIGN
chr8	8148510	8226622	DEL	HP:0001263	BENIGN
chr8	8167876	11897788	DEL	HP:0001263	HARMFUL
chr8	11962356	12548047	DEL	HP:0001263	BENIGN
chr8	11990256	12498475	DEL	HP:0001263	BENIGN
chr8	11990256	12548047	DEL	HP:0001263	BENIGN
chr8	11990256	12580236	DUP	HP:0001263	BENIGN
chr8	12005183	12077850	DEL	HP:0001263	BENIGN
chr8	12005183	12077850	DEL	HP:0001263	BENIGN
chr8	12005183	12077850	DUP	HP:0001263	BENIGN
chr8	12005183	12509668	DEL	HP:0001263	BENIGN
chr8	12005183	12509668	DEL	HP:0001263	BENIGN
chr8	12005183	12509668	DEL	HP:0001263	BENIGN
chr8	12005183	12509668	DEL	HP:0001263	BENIGN
chr8	12005183	12509668	DEL	HP:0001263	BENIGN
chr8	12201726	12285102	DUP	HP:0001263	BENIGN
chr8	12580176	36960477	DEL	HP:0001263	HARMFUL
chr8	39356599	39535821	DEL	HP:0001263	BENIGN
chr8	61751044	61753299	DEL	HP:0001263	BENIGN
chr8	61751044	61753299	DEL	HP:0001263	BENIGN
chr8	61751044	61753299	DEL	HP:0001263	BENIGN
chr8	61751044	61753749	DEL	HP:0001263	BENIGN
chr8	61751746	61753299	DEL	HP:0001263	BENIGN
chr8	61751746	61753299	DEL	HP:0001263	BENIGN
chr8	61751746	61753299	DEL	HP:0001263	BENIGN
chr8	86741325	86903974	DEL	HP:0000175	BENIGN
chr8	86741325	86903974	DEL	HP:0000717	BENIGN
chr8	86741325	86903974	DEL	HP:0001263	BENIGN
chr8	86741325	86903974	DEL	HP:0001263	BENIGN
chr8	86741325	86903974	DEL	HP:0001263	BENIGN
chr8	86741325	86903974	DEL	HP:0001263	BENIGN
chr8	86741325	86903974	DEL	HP:0001263	BENIGN
chr8	86741325	86903974	DEL	HP:0001263	BENIGN
chr8	86741325	86903974	DEL	HP:0001263	BENIGN
chr8	86741325	86903974	DEL	HP:0001263	BENIGN
chr8	86741325	86903974	DEL	HP:0001263	BENIGN
chr8	86741325	86903974	DEL	HP:0001263	BENIGN
chr8	86741325	86903974	DEL	HP:0001263	BENIGN
chr8	86741325	86903974	DEL	HP:0001263	BENIGN
chr8	86741325	86903974	DEL	HP:0001263	BENIGN
chr8	86741325	86903974	DEL	HP:0001263	BENIGN
chr8	86741325	86903974	DEL	HP:0001263	BENIGN
chr8	86741325	86903974	DEL	HP:0001263	BENIGN
chr8	86741325	86903974	DEL	HP:0001263	BENIGN
chr8	86741325	86903974	DEL	HP:0001263	BENIGN
chr8	86741325	86903974	DEL	HP:0001263	BENIGN
chr8	86741325	86903974	DEL	HP:0001263	BENIGN
chr8	86741325	86903974	DEL	HP:0001263	BENIGN
chr8	86741325	86903974	DEL	HP:0001263	BENIGN
chr8	86741325	86903974	DEL	HP:0001263	BENIGN
chr8	86741325	86903974	DEL	HP:0001263	BENIGN
chr8	86741325	86903974	DEL	HP:0001263	BENIGN
chr8	86741325	86903974	DEL	HP:0001263	BENIGN
chr8	86741325	86903974	DEL	HP:0001263	BENIGN
chr8	86741325	86903974	DEL	HP:0001263	BENIGN
chr8	86741325	86903974	DEL	HP:0001275	BENIGN
chr8	86741325	86903974	DEL	HP:0001999	BENIGN
chr8	86741325	86903974	DEL	HP:0001999	BENIGN
chr8	86741325	86903974	DEL	HP:0002564	BENIGN
chr8	86741325	86903974	DUP	HP:0000175	BENIGN
chr8	86745964	86903974	DEL	HP:0001263	BENIGN
chr8	86745964	86903974	DEL	HP:0001263	BENIGN
chr8	86745964	86903974	DEL	HP:0001263	BENIGN
chr8	86745964	86903974	DEL	HP:0001263	BENIGN
chr8	86745964	86903974	DEL	HP:0001263	BENIGN
chr8	86745964	86903974	DEL	HP:0001263	BENIGN
chr8	86745964	86903974	DEL	HP:0001263	BENIGN
chr8	86745964	86903974	DEL	HP:0001263	BENIGN
chr8	86745964	86903974	DEL	HP:0001263	BENIGN
chr8	86745964	86903974	DEL	HP:0001263	BENIGN
chr8	86745964	86903974	DEL	HP:0001263	BENIGN
chr8	86745964	86903974	DEL	HP:0001263	BENIGN
chr8	86745964	86903974	DEL	HP:0001263	BENIGN
chr8	86745964	86903974	DEL	HP:0001263	BENIGN
chr8	86745964	86903974	DEL	HP:0001263	BENIGN
chr8	86745964	86903974	DEL	HP:0001263	BENIGN
chr8	86745964	86903974	DEL	HP:0001263	BENIGN
chr8	86745964	86903974	DEL	HP:0001999	BENIGN
chr8	86745964	86903974	DEL	HP:0001999	BENIGN
chr8	86745964	86903974	DUP	HP:0001263	BENIGN
chr8	137762424	137919287	DUP	HP:0000717	BENIGN
chr8	137762424	137919287	DUP	HP:0001263	BENIGN
chr8	137762424	137919287	DUP	HP:0001263	BENIGN
chr8	137762424	137919287	DUP	HP:0001263	BENIGN
chr8	137762424	137919287	DUP	HP:0001263	BENIGN
chr8	137762424	137919287	DUP	HP:0001263	BENIGN
chr8	137762424	137919287	DUP	HP:0001263	BENIGN
chr8	137762424	137919287	DUP	HP:0001263	BENIGN
chr8	137762424	137919287	DUP	HP:0001999	BENIGN
chr9	2934	19738412	DEL	HP:0001263	HARMFUL
chr9	2934	2756856	DUP	HP:0001263	HARMFUL
chr9	194090	261114	DEL	HP:0001263	BENIGN
chr9	11997228	12104519	DUP	HP:0001263	BENIGN
chr9	12021840	12153285	DUP	HP:0001263	BENIGN
chr9	28594406	28749946	DUP	HP:0001263	BENIGN
chr9	38779216	38919129	DEL	HP:0001999	BENIGN
chr9	38779216	38941376	DEL	HP:0001263	BENIGN
chr9	38779216	38941376	DEL	HP:0001263	BENIGN
chr9	38779216	38941376	DEL	HP:0001263	BENIGN
chr9	38779216	38941376	DEL	HP:0001263	BENIGN
chr9	38779216	38941376	DEL	HP:0001508	BENIGN
chr9	38779216	38941376	DEL	HP:0001999	BENIGN
chr9	38779216	38941376	DUP	HP:0001508	BENIGN
chr9	38781655	39026393	DEL	HP:0001263	BENIGN
chr9	38781655	47102101	DEL	HP:0001263	BENIGN
chr9	38800438	38941376	DEL	HP:0001999	BENIGN
chr9	38836938	38941376	DEL	HP:0001263	BENIGN
chr9	38837760	38859930	DEL	HP:0001263	BENIGN
chr9	38837760	38878412	DEL	HP:0001999	BENIGN
chr9	38837760	38919129	DEL	HP:0001263	BENIGN
chr9	38858468	45254789	DUP	HP:0001263	BENIGN
chr9	38966049	39011046	DEL	HP:0001263	BENIGN
chr9	38966049	39049898	DEL	HP:0001263	BENIGN
chr9	38966049	39049898	DUP	HP:0001263	BENIGN
chr9	38966049	39131842	DUP	HP:0001263	BENIGN
chr9	39146898	39257719	DEL	HP:0001263	BENIGN
chr9	39276481	39397645	DUP	HP:0001263	BENIGN
chr9	39307101	39490661	DEL	HP:0001263	BENIGN
chr9	39436842	39490661	DEL	HP:0001263	BENIGN
chr9	39436842	39490661	DEL	HP:0001263	BENIGN
chr9	39436842	39490661	DUP	HP:0001263	BENIGN
chr9	39436842	39490661	DUP	HP:0001263	BENIGN
chr9	39516260	40114434	DUP	HP:0001263	BENIGN
chr9	40033186	40114434	DEL	HP:0001263	BENIGN
chr9	40033186	40114434	DUP	HP:0001263	BENIGN
chr9	40039174	40216329	DEL	HP:0001263	BENIGN
chr9	40114375	40216329	DEL	HP:0000175	BENIGN
chr9	40114375	40216329	DUP	HP:0000175	BENIGN
chr9	40130466	40216329	DEL	HP:0001263	BENIGN
chr9	40130466	40216329	DEL	HP:0001508	BENIGN
chr9	40130466	40216329	DEL	HP:0001999	BENIGN
chr9	40130466	40216329	DEL	HP:0001999	BENIGN
chr9	40130466	40216329	DEL	HP:0001999	BENIGN
chr9	40130466	40216329	DUP	HP:0001508	BENIGN
chr9	40152053	40216329	DEL	HP:0001263	BENIGN
chr9	40152053	40216329	DEL	HP:0001263	BENIGN
chr9	40152053	40216329	DEL	HP:0001263	BENIGN
chr9	40291341	40341965	DUP	HP:0001263	BENIGN
chr9	40341906	40412818	DEL	HP:0001263	BENIGN
chr9	40341906	40412818	DUP	HP:0001263	BENIGN
chr9	40467283	40602939	DUP	HP:0001263	BENIGN
chr9	40467283	40602939	DUP	HP:0001263	BENIGN
chr9	40467283	40602939	DUP	HP:0001999	BENIGN
chr9	40467283	40622480	DEL	HP:0001263	BENIGN
chr9	40467283	40622480	DEL	HP:0001263	BENIGN
chr9	40467283	40622480	DUP	HP:0000717	BENIGN
chr9	40467283	40622480	DUP	HP:0001263	BENIGN
chr9	40467283	40622480	DUP	HP:0001263	BENIGN
chr9	40761162	40806545	DUP	HP:0001263	BENIGN
chr9	40838455	41543110	DUP	HP:0001263	BENIGN
chr9	41306805	41452149	DEL	HP:0001263	BENIGN
chr9	41581861	41635686	DEL	HP:0001263	BENIGN
chr9	41581861	41635686	DUP	HP:0001263	BENIGN
chr9	41661278	47102101	DUP	HP:0001263	BENIGN
chr9	41686400	41724350	DUP	HP:0001999	BENIGN
chr9	41966440	41989882	DEL	HP:0001263	BENIGN
chr9	41966440	41989882	DEL	HP:0001263	BENIGN
chr9	41966440	41989882	DEL	HP:0001263	BENIGN
chr9	41966978	41989882	DEL	HP:0001263	BENIGN
chr9	41978778	42014128	DUP	HP:0002564	BENIGN
chr9	42072619	42330703	DUP	HP:0001263	BENIGN
chr9	42709935	42808471	DUP	HP:0001263	BENIGN
chr9	42733277	42808471	DEL	HP:0001263	BENIGN
chr9	43013591	43041190	DEL	HP:0001263	BENIGN
chr9	43408809	43445837	DUP	HP:0000717	BENIGN
chr9	43408809	43445837	DUP	HP:0001263	BENIGN
chr9	43408809	43445837	DUP	HP:0001263	BENIGN
chr9	43408809	43445837	DUP	HP:0001263	BENIGN
chr9	43408809	43445837	DUP	HP:0001263	BENIGN
chr9	43408809	43874853	DUP	HP:0001999	BENIGN
chr9	43530071	43599699	DUP	HP:0000717	BENIGN
chr9	43530071	43599699	DUP	HP:0001263	BENIGN
chr9	43530071	43782482	DUP	HP:0001263	BENIGN
chr9	43550705	43599699	DEL	HP:0001263	BENIGN
chr9	43550705	43599699	DEL	HP:0001263	BENIGN
chr9	43550705	43599699	DEL	HP:0001508	BENIGN
chr9	43550705	43599699	DUP	HP:0001263	BENIGN
chr9	43550705	43599699	DUP	HP:0001263	BENIGN
chr9	43550705	43599699	DUP	HP:0001263	BENIGN
chr9	43550705	43599699	DUP	HP:0001263	BENIGN
chr9	43550705	43599699	DUP	HP:0001263	BENIGN
chr9	43550705	43599699	DUP	HP:0001508	BENIGN
chr9	43550705	43661649	DEL	HP:0001250	BENIGN
chr9	43550705	43661649	DEL	HP:0001263	BENIGN
chr9	43550705	43782482	DEL	HP:0001263	BENIGN
chr9	43550705	43782482	DUP	HP:0001263	BENIGN
chr9	43550705	43782482	DUP	HP:0001263	BENIGN
chr9	43599324	43782482	DEL	HP:0001263	BENIGN
chr9	43599324	43782482	DEL	HP:0001263	BENIGN
chr9	44185542	44294469	DEL	HP:0001263	BENIGN
chr9	44951487	45242110	DEL	HP:0001999	BENIGN
chr9	45073121	45156913	DEL	HP:0000175	BENIGN
chr9	45073121	45156913	DUP	HP:0000175	BENIGN
chr9	45073121	45189013	DEL	HP:0001263	BENIGN
chr9	45073121	45189013	DEL	HP:0001263	BENIGN
chr9	45073121	45189013	DEL	HP:0001263	BENIGN
chr9	45073121	45189013	DEL	HP:0001263	BENIGN
chr9	45073121	45189013	DEL	HP:0001999	BENIGN
chr9	45073121	45242110	DEL	HP:0001508	BENIGN
chr9	45073121	45242110	DUP	HP:0001508	BENIGN
chr9	45242050	45499034	DUP	HP:0001263	BENIGN
chr9	45793328	45953732	DUP	HP:0001263	BENIGN
chr9	46405786	46674729	DEL	HP:0001263	BENIGN
chr9	46989035	47102101	DEL	HP:0001263	BENIGN
chr9	46989035	47102101	DEL	HP:0001263	BENIGN
chr9	46989035	47102101	DUP	HP:0001263	BENIGN
chr9	65222364	65288268	DEL	HP:0000717	BENIGN
chr9	65222364	65288268	DEL	HP:0001263	BENIGN
chr9	65222364	65288268	DEL	HP:0001263	BENIGN
chr9	65222364	65288268	DEL	HP:0001263	BENIGN
chr9	65222364	65288268	DEL	HP:0001999	BENIGN
chr9	65222364	65288268	DEL	HP:0001999	BENIGN
chr9	65222364	65288268	DUP	HP:0001263	BENIGN
chr9	65222364	65288268	DUP	HP:0001263	BENIGN
chr9	65222364	65288268	DUP	HP:0001263	BENIGN
chr9	65222364	65288268	DUP	HP:0001263	BENIGN
chr9	65222364	65288268	DUP	HP:0001263	BENIGN
chr9	65222364	65495450	DEL	HP:0001263	BENIGN
chr9	65222364	65495450	DEL	HP:0001263	BENIGN
chr9	65222364	65495450	DUP	HP:0001263	BENIGN
chr9	65222364	65511164	DUP	HP:0001263	BENIGN
chr9	65416181	65495450	DEL	HP:0001263	BENIGN
chr9	65495390	65657289	DEL	HP:0000175	BENIGN
chr9	65495390	65657289	DEL	HP:0001263	BENIGN
chr9	65495390	65657289	DUP	HP:0000175	BENIGN
chr9	65511105	65650082	DEL	HP:0001263	BENIGN
chr9	65511105	65657289	DEL	HP:0001263	BENIGN
chr9	65511105	65657289	DEL	HP:0001263	BENIGN
chr9	65511105	65657289	DEL	HP:0001999	BENIGN
chr9	65511105	65657289	DEL	HP:0001999	BENIGN
chr9	65533609	65636236	DEL	HP:0001263	BENIGN
chr9	65533609	65657289	DEL	HP:0001263	BENIGN
chr9	65533609	65657289	DEL	HP:0001263	BENIGN
chr9	65533609	65657289	DEL	HP:0001263	BENIGN
chr9	65533609	65657289	DEL	HP:0001263	BENIGN
chr9	65533609	65657289	DEL	HP:0001263	BENIGN
chr9	65533609	65657289	DEL	HP:0001508	BENIGN
chr9	65533609	65657289	DEL	HP:0001999	BENIGN
chr9	65533609	65657289	DUP	HP:0001508	BENIGN
chr9	65583841	65636236	DEL	HP:0001263	BENIGN
chr9	65650023	65826264	DEL	HP:0001263	BENIGN
chr9	65713582	66048870	DUP	HP:0001263	BENIGN
chr9	66654408	66710739	DEL	HP:0001263	BENIGN
chr9	66689145	66710739	DEL	HP:0001263	BENIGN
chr9	66689145	66710739	DUP	HP:0001263	BENIGN
chr9	67055566	67174607	DEL	HP:0001263	BENIGN
chr9	67055566	67246195	DEL	HP:0001263	BENIGN
chr9	67115422	67232789	DEL	HP:0001999	BENIGN
chr9	67115422	67246195	DEL	HP:0001263	BENIGN
chr9	67115422	67246195	DEL	HP:0001263	BENIGN
chr9	67152596	67211145	DEL	HP:0001999	BENIGN
chr9	67859139	68124061	DEL	HP:0001263	BENIGN
chr9	67899109	68124061	DEL	HP:0001263	BENIGN
chr9	67899109	68124061	DEL	HP:0001263	BENIGN
chr9	67899109	68124061	DUP	HP:0001263	BENIGN
chr9	67910833	68124061	DEL	HP:0001508	BENIGN
chr9	67910833	68124061	DUP	HP:0001508	BENIGN
chr9	67910833	68160169	DUP	HP:0001263	BENIGN
chr9	68303974	68363070	DEL	HP:0001263	BENIGN
chr9	69366736	69403748	DEL	HP:0001263	BENIGN
chr9	114419351	114628170	DEL	HP:0001263	BENIGN
chr9	114419351	114628170	DEL	HP:0001263	BENIGN
chr9	128412552	128418213	DEL	HP:0001999	BENIGN
chr9	128414257	128416786	DEL	HP:0001263	BENIGN
chr9	128414257	128416786	DEL	HP:0001263	BENIGN
chr9	128414257	128416786	DEL	HP:0001263	BENIGN
chr9	128414257	128416786	DEL	HP:0001263	BENIGN
chr9	128414257	128418213	DEL	HP:0001263	BENIGN
chr9	128414257	128418213	DEL	HP:0002564	BENIGN
chr9	140138912	140241935	DEL	HP:0001263	BENIGN
chr10	126478	3583472	DUP	HP:0001263	HARMFUL
chr10	126478	4617886	DUP	HP:0001263	HARMFUL
chr10	2685494	3090958	DEL	HP:0001263	BENIGN
chr10	38931092	39116597	DEL	HP:0001263	BENIGN
chr10	38954996	39116597	DUP	HP:0001263	BENIGN
chr10	39052188	39116597	DEL	HP:0001263	BENIGN
chr10	39052188	39116597	DEL	HP:0001263	BENIGN
chr10	39052188	39116597	DEL	HP:0001263	BENIGN
chr10	41927397	42100741	DUP	HP:0001263	BENIGN
chr10	44548434	44651097	DEL	HP:0001263	BENIGN
chr10	44548434	44651097	DEL	HP:0001263	BENIGN
chr10	44548434	44651097	DEL	HP:0001263	BENIGN
chr10	45986654	46132709	DEL	HP:0001250	BENIGN
chr10	45986654	46569204	DEL	HP:0001263	BENIGN
chr10	45986654	46841735	DEL	HP:0001263	BENIGN
chr10	46111559	46841735	DUP	HP:0001263	BENIGN
chr10	46111559	47238545	DEL	HP:0001263	BENIGN
chr10	46111559	47238545	DEL	HP:0001263	BENIGN
chr10	46111559	47238545	DEL	HP:0001263	BENIGN
chr10	46111559	47238545	DEL	HP:0001263	BENIGN
chr10	46183075	46595746	DEL	HP:0001263	BENIGN
chr10	46183075	46841735	DEL	HP:0001999	BENIGN
chr10	46649308	46841735	DEL	HP:0001263	BENIGN
chr10	46676724	46841735	DEL	HP:0001263	BENIGN
chr10	47010400	47103916	DUP	HP:0001263	BENIGN
chr10	47017611	47103916	DEL	HP:0001263	BENIGN
chr10	47017611	47103916	DUP	HP:0001263	BENIGN
chr10	47017611	47103916	DUP	HP:0001263	BENIGN
chr10	47066458	47172457	DEL	HP:0001263	BENIGN
chr10	47103857	47189962	DEL	HP:0001263	BENIGN
chr10	47729313	47839454	DEL	HP:0001263	BENIGN
chr10	47729313	47888444	DEL	HP:0001263	BENIGN
chr10	47729313	47888444	DEL	HP:0001263	BENIGN
chr10	47729313	47888444	DEL	HP:0001263	BENIGN
chr10	47729313	47888444	DEL	HP:0001263	BENIGN
chr10	47729313	47888444	DEL	HP:0001263	BENIGN
chr10	47729313	47888444	DEL	HP:0001263	BENIGN
chr10	47729313	47888444	DUP	HP:0001263	BENIGN
chr10	48395612	49042088	DEL	HP:0001263	BENIGN
chr10	48429258	48997386	DEL	HP:0001263	BENIGN
chr10	48499358	48869820	DEL	HP:0001263	BENIGN
chr10	48499358	48932450	DUP	HP:0001263	BENIGN
chr10	48559062	48869820	DEL	HP:0001263	BENIGN
chr10	48572807	48668322	DEL	HP:0001263	BENIGN
chr10	48572807	48869820	DEL	HP:0001263	BENIGN
chr10	48572807	48869820	DEL	HP:0001263	BENIGN
chr10	48572807	48869820	DEL	HP:0001999	BENIGN
chr10	81159108	81221724	DUP	HP:0001263	BENIGN
chr10	81510858	81593683	DUP	HP:0001263	BENIGN
chr10	81510858	81650859	DEL	HP:0001263	BENIGN
chr10	84403299	84417925	DEL	HP:0001263	BENIGN
chr10	84403299	84417925	DEL	HP:0001263	BENIGN
chr10	88966299	89055476	DUP	HP:0001263	BENIGN
chr10	89001382	89091087	DUP	HP:0001263	BENIGN
chr10	89185301	89250802	DUP	HP:0001263	BENIGN
chr10	111439438	126407968	DUP	HP:0001263	HARMFUL
chr10	118134438	135285668	DEL	HP:0001263	HARMFUL
chr10	135093063	135227380	DEL	HP:0001250	BENIGN
chr10	135093063	135227380	DEL	HP:0001263	BENIGN
chr10	135093063	135227380	DEL	HP:0001263	BENIGN
chr10	135093063	135227380	DEL	HP:0001263	BENIGN
chr10	135129371	135227380	DEL	HP:0004322	BENIGN
chr10	135131689	135227380	DEL	HP:0001263	BENIGN
chr10	135135311	135227380	DUP	HP:0000252	BENIGN
chr11	3425025	3601917	DUP	HP:0001263	BENIGN
chr11	4219385	4323869	DEL	HP:0001263	BENIGN
chr11	4219385	4323869	DEL	HP:0001263	BENIGN
chr11	4219385	4323869	DEL	HP:0001263	BENIGN
chr11	4219385	4323869	DUP	HP:0001250	BENIGN
chr11	4219385	4323869	DUP	HP:0001263	BENIGN
chr11	4219385	4323869	DUP	HP:0001263	BENIGN
chr11	4219385	4323869	DUP	HP:0001263	BENIGN
chr11	4219385	4323869	DUP	HP:0001263	BENIGN
chr11	4219385	4323869	DUP	HP:0001263	BENIGN
chr11	4219385	4323869	DUP	HP:0001263	BENIGN
chr11	4224452	4350178	DUP	HP:0001263	BENIGN
chr11	10129497	14025533	DEL	HP:0001263	HARMFUL
chr11	23484198	27857928	DUP	HP:0001263	HARMFUL
chr11	44170933	44262321	DUP	HP:0001263	HARMFUL
chr11	50036635	50638823	DUP	HP:0001263	BENIGN
chr11	70530702	70972913	DEL	HP:0001263	HARMFUL
chr11	70530702	70972913	DEL	HP:0001263	HARMFUL
chr11	70530702	70972913	DUP	HP:0001263	HARMFUL
chr11	70530702	70972913	DUP	HP:0001263	HARMFUL
chr11	71008824	71184847	DUP	HP:0001263	BENIGN
chr11	71008824	71215648	DEL	HP:0001263	BENIGN
chr11	89137615	89185804	DEL	HP:0001263	BENIGN
chr11	105999194	113367377	DEL	HP:0001263	HARMFUL
chr11	121216002	134450446	DUP	HP:0001263	HARMFUL
chr11	133858934	134221779	DEL	HP:0000175	BENIGN
chr11	133858934	134221779	DUP	HP:0000175	BENIGN
chr12	74879	11113226	DEL	HP:0001263	HARMFUL
chr12	7899074	8009365	DEL	HP:0001263	BENIGN
chr12	7899074	8009365	DEL	HP:0001263	BENIGN
chr12	7899074	8036534	DEL	HP:0001263	BENIGN
chr12	8224845	8440564	DUP	HP:0001263	BENIGN
chr12	8224845	8471995	DEL	HP:0001263	BENIGN
chr12	31173098	31284741	DEL	HP:0001263	BENIGN
chr12	31173098	31284741	DEL	HP:0001263	BENIGN
chr12	31173098	31284741	DEL	HP:0001263	BENIGN
chr12	31173098	31284741	DEL	HP:0001263	BENIGN
chr12	31173098	31284741	DEL	HP:0001263	BENIGN
chr12	31173098	31284741	DEL	HP:0001263	BENIGN
chr12	31173098	31284741	DEL	HP:0001263	BENIGN
chr12	31173098	31284741	DEL	HP:0001263	BENIGN
chr12	31173098	31284741	DEL	HP:0001263	BENIGN
chr12	31173098	31284741	DEL	HP:0004322	BENIGN
chr12	31173098	31284741	DUP	HP:0001263	BENIGN
chr12	31173098	31284741	DUP	HP:0001263	BENIGN
chr12	31188706	31284741	DUP	HP:0001263	BENIGN
chr12	62217501	62402804	DEL	HP:0001263	BENIGN
chr12	62217501	62402804	DEL	HP:0001263	BENIGN
chr12	62217501	62402804	DEL	HP:0001263	BENIGN
chr12	62234002	62402804	DEL	HP:0001263	BENIGN
chr12	69071147	82903323	DUP	HP:0001999	HARMFUL
chr13	18242149	18288944	DEL	HP:0001263	BENIGN
chr13	19231330	21563578	DUP	HP:0002564	HARMFUL
chr13	109728207	114123757	DUP	HP:0001263	HARMFUL
chr14	18431351	19476167	DEL	HP:0001263	BENIGN
chr14	18431351	19476167	DEL	HP:0001263	BENIGN
chr14	18443470	18810075	DEL	HP:0001263	BENIGN
chr14	18443470	18810075	DEL	HP:0001508	BENIGN
chr14	18443470	18810075	DUP	HP:0001508	BENIGN
chr14	18443470	18826608	DEL	HP:0001263	BENIGN
chr14	18443470	19256384	DEL	HP:0001263	BENIGN
chr14	18443470	19337371	DEL	HP:0001263	BENIGN
chr14	18443470	19433246	DEL	HP:0000175	BENIGN
chr14	18443470	19433246	DUP	HP:0000175	BENIGN
chr14	18443470	19476167	DEL	HP:0001263	BENIGN
chr14	18443470	19476167	DEL	HP:0001263	BENIGN
chr14	18443470	19476167	DEL	HP:0001263	BENIGN
chr14	18443470	19476167	DEL	HP:0001263	BENIGN
chr14	18443470	19476167	DEL	HP:0001263	BENIGN
chr14	18443470	19476167	DEL	HP:0001263	BENIGN
chr14	18443470	19476167	DEL	HP:0001263	BENIGN
chr14	18443470	19476167	DEL	HP:0001263	BENIGN
chr14	18443470	19476167	DUP	HP:0001263	BENIGN
chr14	18875189	19256384	DEL	HP:0001263	BENIGN
chr14	18875189	19256384	DEL	HP:0001263	BENIGN
chr14	18875189	19256384	DEL	HP:0001508	BENIGN
chr14	18875189	19256384	DUP	HP:0001508	BENIGN
chr14	19216347	19476167	DEL	HP:0001999	BENIGN
chr14	19216347	19476167	DEL	HP:0002564	BENIGN
chr14	19271100	19476167	DEL	HP:0001250	BENIGN
chr14	19271100	19476167	DEL	HP:0001263	BENIGN
chr14	19271100	19476167	DEL	HP:0001263	BENIGN
chr14	19271100	19476167	DEL	HP:0001263	BENIGN
chr14	19271100	19476167	DEL	HP:0001263	BENIGN
chr14	19271100	19476167	DUP	HP:0000717	BENIGN
chr14	19271100	19476167	DUP	HP:0001263	BENIGN
chr14	19271100	19476167	DUP	HP:0001263	BENIGN
chr14	19271100	19476167	DUP	HP:0001263	BENIGN
chr14	19271100	19476167	DUP	HP:0001263	BENIGN
chr14	19271100	19476167	DUP	HP:0001263	BENIGN
chr14	19271100	19476167	DUP	HP:0001263	BENIGN
chr14	19271100	19476167	DUP	HP:0001263	BENIGN
chr14	19271100	19476167	DUP	HP:0001263	BENIGN
chr14	19271100	19476167	DUP	HP:0001263	BENIGN
chr14	19271100	19476167	DUP	HP:0001263	BENIGN
chr14	19271100	19476167	DUP	HP:0001263	BENIGN
chr14	19271100	19476167	DUP	HP:0001263	BENIGN
chr14	19271100	19476167	DUP	HP:0001263	BENIGN
chr14	19271100	19476167	DUP	HP:0001263	BENIGN
chr14	19271100	19476167	DUP	HP:0001263	BENIGN
chr14	19271100	19476167	DUP	HP:0001263	BENIGN
chr14	19287124	19476167	DEL	HP:0004322	BENIGN
chr14	19323341	19476167	DEL	HP:0001263	BENIGN
chr14	21511828	22050015	DEL	HP:0001263	BENIGN
chr14	21538388	22050015	DEL	HP:0001263	BENIGN
chr14	73024096	73130971	DEL	HP:0001263	BENIGN
chr14	105128669	105298020	DEL	HP:0001263	BENIGN
chr14	105169646	105298020	DEL	HP:0001263	BENIGN
chr14	105169646	105298020	DEL	HP:0001263	BENIGN
chr14	105643912	105994716	DUP	HP:0001263	BENIGN
chr14	105673157	105833432	DUP	HP:0001263	BENIGN
chr14	105673157	105857278	DEL	HP:0001263	BENIGN
chr14	105736036	105857278	DUP	HP:0001263	BENIGN
chr14	105736036	105874334	DUP	HP:0001263	BENIGN
chr14	105835177	105947233	DEL	HP:0001263	BENIGN
chr14	105857219	105947233	DEL	HP:0001263	BENIGN
chr14	105857219	105947233	DEL	HP:0001263	BENIGN
chr14	105857219	105994716	DEL	HP:0001263	BENIGN
chr14	105902553	105994716	DEL	HP:0001263	BENIGN
chr14	106219757	106246298	DEL	HP:0001263	BENIGN
chr14	106219757	106246298	DEL	HP:0001263	BENIGN
chr14	106219757	106246298	DEL	HP:0001263	BENIGN
chr14	106219757	106246298	DEL	HP:0001263	BENIGN
chr14	106219757	106246298	DUP	HP:0001263	BENIGN
chr14	106219757	106246298	DUP	HP:0001263	BENIGN
chr14	106219757	106251228	DEL	HP:0001263	BENIGN
chr14	106219757	106251228	DEL	HP:0001263	BENIGN
chr14	106219757	106251228	DEL	HP:0001263	BENIGN
chr14	106219757	106251228	DEL	HP:0001263	BENIGN
chr14	106219757	106251228	DEL	HP:0001263	BENIGN
chr14	106219757	106253926	DEL	HP:0001263	BENIGN
chr14	106219757	106253926	DEL	HP:0001263	BENIGN
chr14	106219757	106253926	DEL	HP:0001263	BENIGN
chr14	106219757	106253926	DEL	HP:0001263	BENIGN
chr14	106219757	106253926	DEL	HP:0001263	BENIGN
chr14	106219757	106253926	DEL	HP:0001263	BENIGN
chr14	106219757	106253926	DEL	HP:0001263	BENIGN
chr14	106219757	106253926	DEL	HP:0001263	BENIGN
chr14	106219757	106253926	DEL	HP:0001263	BENIGN
chr14	106219757	106253926	DEL	HP:0001263	BENIGN
chr14	106219757	106253926	DEL	HP:0001999	BENIGN
chr14	106219757	106253926	DEL	HP:0004322	BENIGN
chr14	106219757	106256557	DEL	HP:0001263	BENIGN
chr14	106219757	106256557	DEL	HP:0001263	BENIGN
chr14	106219757	106256557	DEL	HP:0001263	BENIGN
chr14	106231060	106251228	DEL	HP:0000717	BENIGN
chr14	106234085	106256557	DEL	HP:0001263	BENIGN
chr15	18323354	19167256	DEL	HP:0001263	BENIGN
chr15	18323354	20088345	DEL	HP:0001263	BENIGN
chr15	18323354	26886043	DEL	HP:0001263	HARMFUL
chr15	18323354	28207176	DEL	HP:0001263	HARMFUL
chr15	18323354	30219409	DEL	HP:0001263	HARMFUL
chr15	18323354	30701482	DUP	HP:0001263	HARMFUL
chr15	18467726	18835719	DEL	HP:0001263	BENIGN
chr15	18467726	18835719	DEL	HP:0001263	BENIGN
chr15	18467726	18855128	DEL	HP:0001263	BENIGN
chr15	18467726	19786671	DEL	HP:0000717	BENIGN
chr15	18467726	19786671	DEL	HP:0000717	BENIGN
chr15	18467726	19786671	DEL	HP:0001263	BENIGN
chr15	18467726	19786671	DEL	HP:0001263	BENIGN
chr15	18467726	19786671	DEL	HP:0001263	BENIGN
chr15	18467726	19786671	DEL	HP:0001263	BENIGN
chr15	18467726	20060108	DEL	HP:0001263	BENIGN
chr15	18467726	20088345	DEL	HP:0001263	BENIGN
chr15	18467726	20088345	DEL	HP:0001263	BENIGN
chr15	18467726	20088345	DEL	HP:0001263	BENIGN
chr15	18467726	20088345	DEL	HP:0001263	BENIGN
chr15	18467726	20088345	DEL	HP:0001263	BENIGN
chr15	18467726	20088345	DEL	HP:0001263	BENIGN
chr15	18467726	20088345	DEL	HP:0001263	BENIGN
chr15	18467726	20088345	DEL	HP:0001263	BENIGN
chr15	18467726	20088345	DEL	HP:0001275	BENIGN
chr15	18467726	20300055	DEL	HP:0001263	BENIGN
chr15	18483610	20088345	DEL	HP:0001999	BENIGN
chr15	18483610	20203485	DEL	HP:0001263	BENIGN
chr15	18521558	18921606	DEL	HP:0001263	BENIGN
chr15	18521558	18921606	DEL	HP:0001263	BENIGN
chr15	18521558	18921606	DEL	HP:0001263	BENIGN
chr15	18521558	19427404	DEL	HP:0001263	BENIGN
chr15	18521558	20088345	DEL	HP:0001263	BENIGN
chr15	18521558	20088345	DEL	HP:0001263	BENIGN
chr15	18521558	20088345	DEL	HP:0001263	BENIGN
chr15	18521558	20088345	DUP	HP:0001263	BENIGN
chr15	18722594	20088345	DEL	HP:0001263	BENIGN
chr15	18790534	20300055	DUP	HP:0001263	BENIGN
chr15	19076303	19465415	DEL	HP:0001263	BENIGN
chr15	19076303	20088345	DEL	HP:0001263	BENIGN
chr15	19093183	19427404	DEL	HP:0001263	BENIGN
chr15	19093183	19465415	DEL	HP:0001263	BENIGN
chr15	19093183	19465415	DEL	HP:0001263	BENIGN
chr15	19093183	19495038	DEL	HP:0001263	BENIGN
chr15	19093183	20088345	DEL	HP:0001263	BENIGN
chr15	19093183	20088345	DEL	HP:0001263	BENIGN
chr15	19093183	20088345	DEL	HP:0001263	BENIGN
chr15	19093183	20220503	DEL	HP:0001263	BENIGN
chr15	19093183	20220503	DEL	HP:0001263	BENIGN
chr15	19093183	20235678	DEL	HP:0001263	BENIGN
chr15	19093183	20235678	DEL	HP:0001263	BENIGN
chr15	19093183	20235678	DUP	HP:0001263	BENIGN
chr15	19093183	20235678	DUP	HP:0001263	BENIGN
chr15	19769251	20088345	DEL	HP:0001263	BENIGN
chr15	19769251	20088345	DEL	HP:0001263	BENIGN
chr15	19769251	20088345	DEL	HP:0001263	BENIGN
chr15	19769251	20220503	DEL	HP:0001999	BENIGN
chr15	19786612	20088345	DEL	HP:0001263	BENIGN
chr15	19805265	20088345	DEL	HP:0001263	BENIGN
chr15	19805265	20088345	DEL	HP:0001263	BENIGN
chr15	19805265	20088345	DEL	HP:0001263	BENIGN
chr15	19805265	20088345	DEL	HP:0001263	BENIGN
chr15	19805265	20088345	DEL	HP:0001263	BENIGN
chr15	19805265	20088345	DEL	HP:0001263	BENIGN
chr15	19805265	20088345	DUP	HP:0001263	BENIGN
chr15	19910706	20088345	DUP	HP:0001999	BENIGN
chr15	19933868	20060108	DEL	HP:0001263	BENIGN
chr15	19933868	20088345	DEL	HP:0001263	BENIGN
chr15	19933868	26739109	DEL	HP:0001263	HARMFUL
chr15	20203424	20266890	DEL	HP:0001263	BENIGN
chr15	20203424	20269156	DEL	HP:0001263	BENIGN
chr15	20203424	20280787	DEL	HP:0001263	BENIGN
chr15	20203424	20300055	DEL	HP:0001263	BENIGN
chr15	20203424	20300055	DEL	HP:0001263	BENIGN
chr15	20203424	20300055	DEL	HP:0001263	BENIGN
chr15	20249932	20300055	DEL	HP:0001263	BENIGN
chr15	20266291	20300055	DEL	HP:0001263	BENIGN
chr15	20266291	20300055	DEL	HP:0001263	BENIGN
chr15	20266291	20300055	DEL	HP:0001263	BENIGN
chr15	20266291	20300055	DEL	HP:0001263	BENIGN
chr15	20811916	20905177	DEL	HP:0001263	BENIGN
chr15	20811916	21149305	DEL	HP:0001263	BENIGN
chr15	20811916	21149305	DEL	HP:0001263	BENIGN
chr15	20851667	21137718	DEL	HP:0001263	BENIGN
chr15	20851667	21149305	DEL	HP:0001263	BENIGN
chr15	20851667	21149305	DEL	HP:0001263	BENIGN
chr15	20851667	21219255	DEL	HP:0001263	BENIGN
chr15	20869495	21048418	DEL	HP:0000717	BENIGN
chr15	20869495	21137718	DEL	HP:0000717	BENIGN
chr15	20869495	21149305	DEL	HP:0001263	BENIGN
chr15	20869495	21149305	DEL	HP:0001263	BENIGN
chr15	20869495	21149305	DEL	HP:0001263	BENIGN
chr15	20869495	21149305	DEL	HP:0001263	BENIGN
chr15	20869495	21149305	DEL	HP:0001263	BENIGN
chr15	20869495	21149305	DEL	HP:0001275	BENIGN
chr15	20905118	21149305	DEL	HP:0001263	BENIGN
chr15	20954989	21149305	DEL	HP:0001263	BENIGN
chr15	20968684	21149305	DEL	HP:0001263	BENIGN
chr15	21006537	21149305	DEL	HP:0001263	BENIGN
chr15	21227840	26198813	DUP	HP:0001263	HARMFUL
chr15	22038885	22329075	DEL	HP:0001263	BENIGN
chr15	22038885	22329075	DUP	HP:0001263	BENIGN
chr15	22055526	22219381	DEL	HP:0000252	BENIGN
chr15	22883631	22884967	DEL	HP:0001263	BENIGN
chr15	22884234	22884967	DUP	HP:0001263	BENIGN
chr15	26215719	26295373	DEL	HP:0001263	BENIGN
chr15	26215719	26693734	DEL	HP:0001263	BENIGN
chr15	26215719	26739109	DEL	HP:0001508	BENIGN
chr15	26215719	26739109	DUP	HP:0001508	BENIGN
chr15	26279892	26600407	DEL	HP:0001263	BENIGN
chr15	26279892	26600407	DEL	HP:0001263	BENIGN
chr15	26279892	26600407	DEL	HP:0001263	BENIGN
chr15	26295314	26600407	DEL	HP:0001263	BENIGN
chr15	26330511	26544072	DEL	HP:0001263	BENIGN
chr15	26356829	26522420	DEL	HP:0001263	BENIGN
chr15	26356829	26522420	DEL	HP:0001263	BENIGN
chr15	26368648	26544072	DEL	HP:0001999	BENIGN
chr15	26579186	26693734	DEL	HP:0001263	BENIGN
chr15	26996912	30494175	DUP	HP:0001263	HARMFUL
chr15	26996912	30494175	DUP	HP:0001263	HARMFUL
chr15	28177299	28676151	DUP	HP:0001263	BENIGN
chr15	28235643	28637275	DUP	HP:0001263	BENIGN
chr15	28235643	28652468	DUP	HP:0001250	BENIGN
chr15	28249605	28587564	DEL	HP:0001263	BENIGN
chr15	28249605	28621108	DEL	HP:0001263	BENIGN
chr15	28278674	28441212	DUP	HP:0001263	BENIGN
chr15	28742018	30302249	DEL	HP:0001263	HARMFUL
chr15	28742018	30302249	DUP	HP:0001263	HARMFUL
chr15	28742018	30326962	DUP	HP:0001263	HARMFUL
chr15	29852369	30302249	DEL	HP:0001263	HARMFUL
chr15	30326903	30648946	DUP	HP:0001250	BENIGN
chr15	32520127	32597213	DUP	HP:0001263	BENIGN
chr15	32520127	32597213	DUP	HP:0001263	BENIGN
chr15	32520127	32661062	DUP	HP:0001263	BENIGN
chr15	32520127	32751490	DUP	HP:0001999	BENIGN
chr15	41676221	41738632	DUP	HP:0001263	BENIGN
chr15	41704267	41776118	DUP	HP:0001263	BENIGN
chr15	41704267	41776118	DUP	HP:0001263	BENIGN
chr15	73328920	73807023	DUP	HP:0001263	HARMFUL
chr15	82610246	82856956	DEL	HP:0001263	BENIGN
chr15	83553249	83598900	DEL	HP:0001263	BENIGN
chr15	100232995	100278683	DEL	HP:0001263	BENIGN
chr15	100232995	100279347	DEL	HP:0001263	BENIGN
chr15	100232995	100299111	DEL	HP:0001263	BENIGN
chr15	100232995	100299111	DEL	HP:0001263	BENIGN
chr15	100232995	100299111	DEL	HP:0001263	BENIGN
chr15	100232995	100299111	DEL	HP:0001263	BENIGN
chr15	100232995	100323985	DEL	HP:0001263	BENIGN
chr15	100232995	100323985	DEL	HP:0001263	BENIGN
chr15	100263551	100323985	DEL	HP:0001263	BENIGN
chr15	100278624	100323985	DEL	HP:0001263	BENIGN
chr15	100278624	100323985	DEL	HP:0001263	BENIGN
chr15	100278624	100323985	DEL	HP:0001263	BENIGN
chr15	100278624	100323985	DEL	HP:0001263	BENIGN
chr15	100278624	100323985	DUP	HP:0001263	BENIGN
chr15	100279288	100323985	DUP	HP:0001275	BENIGN
chr16	36860	857200	DUP	HP:0001999	HARMFUL
chr16	14687803	14760627	DUP	HP:0001263	BENIGN
chr16	14703446	14742627	DEL	HP:0001263	BENIGN
chr16	14703446	14742627	DEL	HP:0001263	BENIGN
chr16	14703446	14742627	DEL	HP:0001263	BENIGN
chr16	14703446	14742627	DEL	HP:0001263	BENIGN
chr16	14703446	14760627	DEL	HP:0001263	BENIGN
chr16	14703446	14760627	DEL	HP:0001263	BENIGN
chr16	14703446	14785218	DEL	HP:0001263	BENIGN
chr16	14703446	14785218	DEL	HP:0001263	BENIGN
chr16	14760568	18645531	DEL	HP:0000175	HARMFUL
chr16	14760568	18645531	DEL	HP:0001999	HARMFUL
chr16	14760568	18645531	DUP	HP:0000175	HARMFUL
chr16	14833525	14909681	DEL	HP:0001263	BENIGN
chr16	14956233	15056291	DEL	HP:0001263	BENIGN
chr16	14956233	15074407	DEL	HP:0001263	BENIGN
chr16	15414665	16308334	DEL	HP:0001263	HARMFUL
chr16	15414665	16452289	DUP	HP:0001263	HARMFUL
chr16	16389020	16755202	DEL	HP:0001263	BENIGN
chr16	18150070	18645531	DEL	HP:0001263	BENIGN
chr16	18150070	18645531	DEL	HP:0001263	BENIGN
chr16	18298023	18389122	DUP	HP:0001263	BENIGN
chr16	18454186	18645531	DEL	HP:0001263	BENIGN
chr16	21382548	21482482	DEL	HP:0001263	BENIGN
chr16	22369461	22625616	DUP	HP:0000252	BENIGN
chr16	22466256	22593272	DUP	HP:0001263	BENIGN
chr16	22466256	22593272	DUP	HP:0001999	BENIGN
chr16	29330612	30197153	DUP	HP:0000252	HARMFUL
chr16	29355343	30197153	DUP	HP:0001263	HARMFUL
chr16	29528159	30098094	DEL	HP:0001263	HARMFUL
chr16	29528159	30098094	DEL	HP:0001263	HARMFUL
chr16	29564158	30098094	DUP	HP:0001263	HARMFUL
chr16	29564158	30098094	DUP	HP:0001999	HARMFUL
chr16	29564158	30104967	DUP	HP:0001263	HARMFUL
chr16	29564158	30104967	DUP	HP:0001263	HARMFUL
chr16	29564158	30104967	DUP	HP:0001263	HARMFUL
chr16	31893599	33689007	DEL	HP:0001263	BENIGN
chr16	31893599	33689007	DEL	HP:0001508	BENIGN
chr16	31893599	33689007	DUP	HP:0001508	BENIGN
chr16	31893599	33693285	DEL	HP:0001263	BENIGN
chr16	31893599	33760946	DEL	HP:0001263	BENIGN
chr16	31893599	33760946	DEL	HP:0001263	BENIGN
chr16	31902168	32209588	DEL	HP:0001263	BENIGN
chr16	32071583	32209588	DEL	HP:0001263	BENIGN
chr16	32105127	32209588	DEL	HP:0001263	BENIGN
chr16	32282308	32349624	DEL	HP:0001263	BENIGN
chr16	32282308	32373624	DUP	HP:0001263	BENIGN
chr16	32378125	33831691	DEL	HP:0001263	BENIGN
chr16	32481314	32561876	DUP	HP:0001263	BENIGN
chr16	32481314	32561876	DUP	HP:0001263	BENIGN
chr16	32481314	32561876	DUP	HP:0001263	BENIGN
chr16	32481314	32614419	DUP	HP:0001263	BENIGN
chr16	32481314	32654362	DUP	HP:0001263	BENIGN
chr16	32481314	33705883	DEL	HP:0001263	BENIGN
chr16	32561817	32614419	DEL	HP:0001263	BENIGN
chr16	32584291	32614419	DEL	HP:0001263	BENIGN
chr16	32584291	32614419	DEL	HP:0001263	BENIGN
chr16	32584291	32614419	DEL	HP:0001263	BENIGN
chr16	32584291	32614419	DUP	HP:0001263	BENIGN
chr16	32584291	32693591	DEL	HP:0000717	BENIGN
chr16	33014516	33389665	DEL	HP:0001263	BENIGN
chr16	33093623	33389665	DEL	HP:0001263	BENIGN
chr16	33108514	33178736	DEL	HP:0000717	BENIGN
chr16	33108514	33178736	DEL	HP:0001263	BENIGN
chr16	33108514	33178736	DEL	HP:0001263	BENIGN
chr16	33108514	33178736	DEL	HP:0001263	BENIGN
chr16	33108514	33178736	DEL	HP:0001263	BENIGN
chr16	33108514	33178736	DEL	HP:0001263	BENIGN
chr16	33108514	33527521	DEL	HP:0001263	BENIGN
chr16	33203860	33687945	DEL	HP:0001999	BENIGN
chr16	33264445	33389665	DEL	HP:0001263	BENIGN
chr16	33264445	33389665	DEL	HP:0001263	BENIGN
chr16	33264445	33432891	DEL	HP:0001263	BENIGN
chr16	33288343	33389665	DEL	HP:0000717	BENIGN
chr16	33288343	33389665	DEL	HP:0001263	BENIGN
chr16	33288343	33389665	DEL	HP:0001263	BENIGN
chr16	33288343	33687626	DEL	HP:0001999	BENIGN
chr16	34316942	34584866	DEL	HP:0001263	BENIGN
chr16	34339573	34584866	DEL	HP:0001263	BENIGN
chr16	34339573	34584866	DEL	HP:0001263	BENIGN
chr16	34339573	34584866	DEL	HP:0001263	BENIGN
chr16	34339573	34584866	DEL	HP:0001263	BENIGN
chr16	34339573	34584866	DEL	HP:0001263	BENIGN
chr16	34339573	34584866	DEL	HP:0001263	BENIGN
chr16	34339573	34584866	DEL	HP:0001508	BENIGN
chr16	34339573	34584866	DEL	HP:0001999	BENIGN
chr16	34339573	34584866	DUP	HP:0001508	BENIGN
chr16	34422338	34634968	DUP	HP:0001263	BENIGN
chr16	44945280	44981659	DEL	HP:0000175	BENIGN
chr16	44945280	44981659	DEL	HP:0001263	BENIGN
chr16	44945280	44981659	DEL	HP:0001263	BENIGN
chr16	44945280	44981659	DEL	HP:0001263	BENIGN
chr16	44945280	44981659	DUP	HP:0000175	BENIGN
chr16	44945280	44981659	DUP	HP:0001250	BENIGN
chr16	44945280	44981659	DUP	HP:0001263	BENIGN
chr16	44945280	44981659	DUP	HP:0001263	BENIGN
chr16	44945280	44981659	DUP	HP:0001263	BENIGN
chr16	44945280	44981659	DUP	HP:0001263	BENIGN
chr16	44945280	44981659	DUP	HP:0001263	BENIGN
chr16	44945280	44981659	DUP	HP:0001263	BENIGN
chr16	44945280	44981659	DUP	HP:0001263	BENIGN
chr16	44945280	44981659	DUP	HP:0001263	BENIGN
chr16	44945280	44981659	DUP	HP:0001263	BENIGN
chr16	44945280	44981659	DUP	HP:0001263	BENIGN
chr16	44945280	44981659	DUP	HP:0001263	BENIGN
chr16	44945280	44981659	DUP	HP:0001263	BENIGN
chr16	44945280	44981659	DUP	HP:0001263	BENIGN
chr16	44945280	44981659	DUP	HP:0001263	BENIGN
chr16	44945280	44981659	DUP	HP:0001263	BENIGN
chr16	44945280	44981659	DUP	HP:0001263	BENIGN
chr16	44945280	44981659	DUP	HP:0001263	BENIGN
chr16	44945280	44981659	DUP	HP:0001263	BENIGN
chr16	44945280	44981659	DUP	HP:0001263	BENIGN
chr16	44945280	44981659	DUP	HP:0001263	BENIGN
chr16	44945280	44981659	DUP	HP:0001263	BENIGN
chr16	44945280	44981659	DUP	HP:0001263	BENIGN
chr16	44945280	44981659	DUP	HP:0001263	BENIGN
chr16	44945280	44981659	DUP	HP:0001263	BENIGN
chr16	44945280	44981659	DUP	HP:0001263	BENIGN
chr16	44945280	44981659	DUP	HP:0001263	BENIGN
chr16	44945280	44981659	DUP	HP:0001263	BENIGN
chr16	44945280	44981659	DUP	HP:0001263	BENIGN
chr16	44945280	44981659	DUP	HP:0001263	BENIGN
chr16	44945280	44981659	DUP	HP:0001263	BENIGN
chr16	44945280	44981659	DUP	HP:0001263	BENIGN
chr16	44945280	44981659	DUP	HP:0001263	BENIGN
chr16	44945280	44981659	DUP	HP:0001263	BENIGN
chr16	44945280	44981659	DUP	HP:0001263	BENIGN
chr16	44945280	44981659	DUP	HP:0001263	BENIGN
chr16	44945280	44981659	DUP	HP:0001263	BENIGN
chr16	44945280	44981659	DUP	HP:0001263	BENIGN
chr16	44945280	44981659	DUP	HP:0001263	BENIGN
chr16	44945280	44981659	DUP	HP:0001263	BENIGN
chr16	44945280	44981659	DUP	HP:0001263	BENIGN
chr16	44945280	44981659	DUP	HP:0001263	BENIGN
chr16	44945280	44981659	DUP	HP:0001263	BENIGN
chr16	44945280	44981659	DUP	HP:0001263	BENIGN
chr16	44945280	44981659	DUP	HP:0001263	BENIGN
chr16	44945280	44981659	DUP	HP:0001263	BENIGN
chr16	44945280	44981659	DUP	HP:0001263	BENIGN
chr16	44945280	44981659	DUP	HP:0001263	BENIGN
chr16	44945280	44981659	DUP	HP:0001263	BENIGN
chr16	44945280	44981659	DUP	HP:0001263	BENIGN
chr16	44945280	44981659	DUP	HP:0001275	BENIGN
chr16	44945280	44981659	DUP	HP:0001999	BENIGN
chr16	44945280	44981659	DUP	HP:0001999	BENIGN
chr16	44945280	44981659	DUP	HP:0001999	BENIGN
chr16	44945280	44981659	DUP	HP:0001999	BENIGN
chr16	44945280	44981659	DUP	HP:0001999	BENIGN
chr16	44945280	44981659	DUP	HP:0002564	BENIGN
chr16	44945280	44981659	DUP	HP:0004322	BENIGN
chr16	68609625	68693393	DEL	HP:0001263	BENIGN
chr16	69409063	69721165	DEL	HP:0001263	BENIGN
chr16	69409063	69721165	DEL	HP:0001263	BENIGN
chr16	69431289	69721165	DEL	HP:0000717	BENIGN
chr16	69431289	69763101	DEL	HP:0001263	BENIGN
chr17	11879	2111963	DUP	HP:0001263	HARMFUL
chr17	2469038	2526691	DEL	HP:0001263	HARMFUL
chr17	14052697	15382903	DUP	HP:0001263	HARMFUL
chr17	16543870	20403991	DUP	HP:0000717	HARMFUL
chr17	16698288	20375302	DEL	HP:0001263	HARMFUL
chr17	16723272	20317415	DEL	HP:0001263	HARMFUL
chr17	18875891	19036785	DEL	HP:0001263	BENIGN
chr17	18875891	19058163	DEL	HP:0001263	BENIGN
chr17	18875891	19058163	DEL	HP:0001263	BENIGN
chr17	18875891	19058163	DEL	HP:0001263	BENIGN
chr17	18875891	19058163	DEL	HP:0001263	BENIGN
chr17	18875891	19058163	DEL	HP:0001999	BENIGN
chr17	18875891	19081782	DEL	HP:0001263	BENIGN
chr17	18891344	18986727	DUP	HP:0001263	BENIGN
chr17	18891344	19047674	DUP	HP:0001263	BENIGN
chr17	18891344	19058163	DUP	HP:0001263	BENIGN
chr17	20375243	20501917	DEL	HP:0001263	BENIGN
chr17	25997819	27356288	DUP	HP:0001999	HARMFUL
chr17	26185928	27259539	DUP	HP:0001263	HARMFUL
chr17	26583272	26613067	DEL	HP:0001275	BENIGN
chr17	31217110	31284277	DEL	HP:0001263	BENIGN
chr17	31455880	31664129	DEL	HP:0001263	BENIGN
chr17	31455880	31664129	DEL	HP:0001263	BENIGN
chr17	31455880	31676343	DEL	HP:0001263	BENIGN
chr17	31455880	31676343	DEL	HP:0001263	BENIGN
chr17	31455880	31676343	DEL	HP:0001263	BENIGN
chr17	31455880	31686413	DUP	HP:0001263	BENIGN
chr17	31455880	31686413	DUP	HP:0001263	BENIGN
chr17	31455880	31864381	DEL	HP:0001263	BENIGN
chr17	31455880	31864381	DEL	HP:0001263	BENIGN
chr17	31455880	31864381	DEL	HP:0001263	BENIGN
chr17	31519290	31824931	DEL	HP:0001263	BENIGN
chr17	31519290	31824931	DEL	HP:0001263	BENIGN
chr17	31519290	31824931	DEL	HP:0001263	BENIGN
chr17	31519290	31824931	DEL	HP:0001263	BENIGN
chr17	31519290	31864381	DEL	HP:0001263	BENIGN
chr17	31519290	31864381	DEL	HP:0001263	BENIGN
chr17	31519290	31864381	DUP	HP:0001999	BENIGN
chr17	31540354	31664129	DEL	HP:0001263	BENIGN
chr17	31540354	31676343	DEL	HP:0001263	BENIGN
chr17	31540354	31686413	DEL	HP:0001263	BENIGN
chr17	31540354	31824931	DEL	HP:0001263	BENIGN
chr17	31540354	31864381	DEL	HP:0001263	BENIGN
chr17	31540354	31864381	DEL	HP:0001263	BENIGN
chr17	31676284	31864381	DUP	HP:0001263	BENIGN
chr17	31840920	33584617	DUP	HP:0001263	HARMFUL
chr17	33324902	33584617	DUP	HP:0001263	BENIGN
chr17	33324902	33621578	DEL	HP:0001263	BENIGN
chr17	33324902	33635578	DEL	HP:0001263	BENIGN
chr17	33324902	33635578	DEL	HP:0001263	BENIGN
chr17	33324902	33635578	DEL	HP:0001263	BENIGN
chr17	33324902	33635578	DEL	HP:0001999	BENIGN
chr17	33324902	33635578	DUP	HP:0001263	BENIGN
chr17	33324902	33635578	DUP	HP:0001263	BENIGN
chr17	33324902	33658314	DEL	HP:0001263	BENIGN
chr17	33324902	33658314	DEL	HP:0001263	BENIGN
chr17	33324902	33658314	DUP	HP:0001250	BENIGN
chr17	33324902	33658314	DUP	HP:0001263	BENIGN
chr17	33324902	33658314	DUP	HP:0001263	BENIGN
chr17	33324902	33658314	DUP	HP:0001263	BENIGN
chr17	33324902	33658314	DUP	HP:0001999	BENIGN
chr17	33348520	33658314	DUP	HP:0001263	BENIGN
chr17	33389671	33658314	DEL	HP:0001263	BENIGN
chr17	33389671	33658314	DEL	HP:0001263	BENIGN
chr17	33389671	33658314	DEL	HP:0001263	BENIGN
chr17	33389671	33658314	DUP	HP:0001263	BENIGN
chr17	33389671	33658314	DUP	HP:0001999	BENIGN
chr17	33557559	33608592	DEL	HP:0001263	BENIGN
chr17	33557559	33621578	DEL	HP:0001263	BENIGN
chr17	33557559	33635578	DEL	HP:0001263	BENIGN
chr17	33608533	33661660	DUP	HP:0001263	BENIGN
chr17	40949237	41031280	DEL	HP:0001263	BENIGN
chr17	40949237	41031280	DEL	HP:0001263	BENIGN
chr17	41062678	42081159	DUP	HP:0001263	HARMFUL
chr17	41527674	41645041	DEL	HP:0001263	BENIGN
chr17	41527674	41652963	DEL	HP:0001263	BENIGN
chr17	41527674	41652963	DEL	HP:0001263	BENIGN
chr17	41527674	41703310	DEL	HP:0001263	BENIGN
chr17	41527674	41703310	DEL	HP:0001263	BENIGN
chr17	41527674	41703310	DEL	HP:0001263	BENIGN
chr17	41527674	41703310	DEL	HP:0001263	BENIGN
chr17	41527674	41706932	DEL	HP:0001263	BENIGN
chr17	41527674	41706932	DEL	HP:0001263	BENIGN
chr17	41527674	41706932	DUP	HP:0001263	BENIGN
chr17	41527674	41710482	DUP	HP:0000717	BENIGN
chr17	41527674	41710482	DUP	HP:0001263	BENIGN
chr17	41527674	41781294	DEL	HP:0001250	BENIGN
chr17	41527674	41781294	DEL	HP:0001263	BENIGN
chr17	41527674	41817925	DEL	HP:0001263	BENIGN
chr17	41527674	41817925	DEL	HP:0001263	BENIGN
chr17	41527674	41972684	DEL	HP:0001263	BENIGN
chr17	41527674	41972684	DEL	HP:0001999	BENIGN
chr17	41563662	41710482	DEL	HP:0001263	BENIGN
chr17	41563662	41755279	DEL	HP:0001263	BENIGN
chr17	41563662	41755279	DEL	HP:0001263	BENIGN
chr17	41595066	41710482	DUP	HP:0001263	BENIGN
chr17	41595066	41755279	DEL	HP:0001999	BENIGN
chr17	41595066	41972684	DEL	HP:0001263	BENIGN
chr17	41595066	41972684	DEL	HP:0001263	BENIGN
chr17	41595066	41972684	DEL	HP:0001263	BENIGN
chr17	41595066	41972684	DEL	HP:0001263	BENIGN
chr17	41595066	41972684	DUP	HP:0001263	BENIGN
chr17	41652904	41934789	DEL	HP:0001263	BENIGN
chr17	41652904	41972684	DEL	HP:0001263	BENIGN
chr17	41652904	41972684	DEL	HP:0001999	BENIGN
chr17	41652904	42081159	DEL	HP:0001275	BENIGN
chr17	41652904	42117782	DEL	HP:0001263	BENIGN
chr17	41652904	42117782	DUP	HP:0001263	BENIGN
chr17	41710423	42117782	DEL	HP:0001263	BENIGN
chr17	41731072	42073286	DEL	HP:0001263	BENIGN
chr17	41731072	42073286	DEL	HP:0001263	BENIGN
chr17	41731072	42073286	DEL	HP:0001263	BENIGN
chr17	41731072	42117782	DEL	HP:0001263	BENIGN
chr17	41731072	42117782	DEL	HP:0001263	BENIGN
chr17	41731072	42117782	DEL	HP:0001263	BENIGN
chr17	41731072	42117782	DEL	HP:0001263	BENIGN
chr17	41731072	42117782	DEL	HP:0001263	BENIGN
chr17	41731072	42117782	DEL	HP:0001263	BENIGN
chr17	41731072	42117782	DEL	HP:0001263	BENIGN
chr17	41731072	42117782	DEL	HP:0001263	BENIGN
chr17	41731072	42117782	DEL	HP:0001508	BENIGN
chr17	41731072	42117782	DEL	HP:0001999	BENIGN
chr17	41731072	42117782	DEL	HP:0001999	BENIGN
chr17	41731072	42117782	DUP	HP:0001263	BENIGN
chr17	41731072	42117782	DUP	HP:0001508	BENIGN
chr17	41755220	41900224	DEL	HP:0001263	BENIGN
chr17	41755220	41900224	DUP	HP:0001263	BENIGN
chr17	41755220	42117782	DEL	HP:0000175	BENIGN
chr17	41755220	42117782	DEL	HP:0001263	BENIGN
chr17	41755220	42117782	DEL	HP:0001263	BENIGN
chr17	41755220	42117782	DUP	HP:0000175	BENIGN
chr17	41781234	41900224	DUP	HP:0001263	BENIGN
chr17	41781234	41900224	DUP	HP:0001263	BENIGN
chr17	41817865	41900224	DUP	HP:0001263	BENIGN
chr17	41817865	41900224	DUP	HP:0001263	BENIGN
chr17	41817865	41900224	DUP	HP:0001263	BENIGN
chr17	41817865	41900224	DUP	HP:0001263	BENIGN
chr17	41817865	41900224	DUP	HP:0001263	BENIGN
chr17	42017999	42117782	DUP	HP:0001263	BENIGN
chr18	4275	13616665	DUP	HP:0001263	HARMFUL
chr18	4275	15370696	DUP	HP:0001263	HARMFUL
chr18	1715249	1818465	DEL	HP:0001263	BENIGN
chr18	1715249	1818465	DUP	HP:0001263	BENIGN
chr18	1715249	1818465	DUP	HP:0001263	BENIGN
chr18	1715249	1818465	DUP	HP:0001263	BENIGN
chr18	14436748	14584481	DEL	HP:0001263	BENIGN
chr18	45252351	45255146	DUP	HP:0001263	BENIGN
chr18	60681096	76113881	DUP	HP:0001263	HARMFUL
chr19	6867197	7054205	DUP	HP:0001263	BENIGN
chr19	10257803	12929208	DUP	HP:0001263	HARMFUL
chr19	20660493	20776633	DUP	HP:0001263	BENIGN
chr19	48437927	48534275	DEL	HP:0000252	BENIGN
chr20	14615961	14746984	DUP	HP:0001263	BENIGN
chr20	26096864	26205880	DEL	HP:0001250	BENIGN
chr20	28197403	28266169	DEL	HP:0001263	BENIGN
chr20	30304027	45716006	DUP	HP:0001263	HARMFUL
chr20	56896719	56900254	DEL	HP:0001263	BENIGN
chr20	61040458	62419599	DUP	HP:0001263	HARMFUL
chr20	61218150	62419599	DUP	HP:0001250	HARMFUL
chr21	13295979	13360581	DEL	HP:0001263	BENIGN
chr21	14334632	28171129	DUP	HP:0001263	HARMFUL
chr21	37657725	37660867	DEL	HP:0001263	BENIGN
chr21	37658439	37660867	DEL	HP:0004322	BENIGN
chr21	37658684	37660095	DEL	HP:0001263	BENIGN
chr21	37658684	37660095	DEL	HP:0001263	BENIGN
chr21	37658684	37660867	DEL	HP:0001263	BENIGN
chr21	37658684	37660867	DEL	HP:0001263	BENIGN
chr21	37659274	37660867	DEL	HP:0001263	BENIGN
chr21	37659274	37660867	DEL	HP:0001263	BENIGN
chr21	37659274	37660867	DEL	HP:0001263	BENIGN
chr21	37659274	37660867	DEL	HP:0001999	BENIGN
chr21	37659274	37660867	DEL	HP:0002564	BENIGN
chr21	37659274	37660867	DUP	HP:0001263	BENIGN
chr21	40589822	46915388	DUP	HP:0001263	HARMFUL
chr21	42300424	46915388	DUP	HP:0001263	HARMFUL
chr22	14433476	14797037	DEL	HP:0001263	BENIGN
chr22	14433476	14797037	DEL	HP:0001263	BENIGN
chr22	14433476	14797037	DEL	HP:0001263	BENIGN
chr22	14433476	14797037	DEL	HP:0001263	BENIGN
chr22	14433476	14797037	DEL	HP:0001263	BENIGN
chr22	14433476	14797037	DEL	HP:0001263	BENIGN
chr22	14433476	14797037	DEL	HP:0001263	BENIGN
chr22	14433476	14797037	DEL	HP:0001263	BENIGN
chr22	14433476	14797037	DEL	HP:0001263	BENIGN
chr22	14433476	14797037	DEL	HP:0001263	BENIGN
chr22	14433476	14797037	DEL	HP:0001999	BENIGN
chr22	14433476	14811732	DEL	HP:0001263	BENIGN
chr22	14433476	14811732	DEL	HP:0001263	BENIGN
chr22	14479024	14797037	DEL	HP:0000175	BENIGN
chr22	14479024	14797037	DEL	HP:0001508	BENIGN
chr22	14479024	14797037	DUP	HP:0000175	BENIGN
chr22	14479024	14797037	DUP	HP:0001508	BENIGN
chr22	14504218	14797037	DEL	HP:0001263	BENIGN
chr22	15270681	15409113	DUP	HP:0001263	BENIGN
chr22	15270681	15660008	DEL	HP:0001263	BENIGN
chr22	15271200	15409113	DEL	HP:0001263	BENIGN
chr22	15295101	15394324	DEL	HP:0001263	BENIGN
chr22	15295101	15409113	DEL	HP:0001263	BENIGN
chr22	15295101	15409113	DEL	HP:0001263	BENIGN
chr22	15364345	15409113	DEL	HP:0001263	BENIGN
chr22	15364345	15409113	DEL	HP:0001263	BENIGN
chr22	15364345	15409113	DEL	HP:0001263	BENIGN
chr22	15364345	15409113	DUP	HP:0001263	BENIGN
chr22	15872485	15895337	DUP	HP:0001263	BENIGN
chr22	15882625	15927398	DEL	HP:0001263	BENIGN
chr22	17021420	20014857	DEL	HP:0001263	HARMFUL
chr22	17041699	17119330	DEL	HP:0001250	BENIGN
chr22	17041699	17198429	DEL	HP:0001263	BENIGN
chr22	17041699	17228020	DEL	HP:0000175	BENIGN
chr22	17041699	17228020	DEL	HP:0000717	BENIGN
chr22	17041699	17228020	DEL	HP:0001263	BENIGN
chr22	17041699	17228020	DEL	HP:0001263	BENIGN
chr22	17041699	17228020	DEL	HP:0001263	BENIGN
chr22	17041699	17228020	DEL	HP:0001263	BENIGN
chr22	17041699	17228020	DEL	HP:0001263	BENIGN
chr22	17041699	17228020	DEL	HP:0001263	BENIGN
chr22	17041699	17228020	DEL	HP:0001263	BENIGN
chr22	17041699	17228020	DEL	HP:0001999	BENIGN
chr22	17041699	17228020	DEL	HP:0001999	BENIGN
chr22	17041699	17228020	DUP	HP:0000175	BENIGN
chr22	17041699	17228020	DUP	HP:0001263	BENIGN
chr22	17041699	17228020	DUP	HP:0001263	BENIGN
chr22	17041699	17270221	DEL	HP:0001263	BENIGN
chr22	17041699	17270221	DEL	HP:0001263	BENIGN
chr22	17041699	17270221	DEL	HP:0001999	BENIGN
chr22	17041699	20014857	DUP	HP:0001263	HARMFUL
chr22	17041699	20043055	DUP	HP:0001263	HARMFUL
chr22	17041699	20043055	DUP	HP:0001999	HARMFUL
chr22	17041699	20230621	DEL	HP:0001263	HARMFUL
chr22	17093432	19770515	DUP	HP:0001263	HARMFUL
chr22	17093432	20187001	DUP	HP:0001263	HARMFUL
chr22	17198370	19355719	DUP	HP:0001263	HARMFUL
chr22	17198370	19991436	DUP	HP:0001263	HARMFUL
chr22	17270162	17390531	DEL	HP:0001263	BENIGN
chr22	17270162	17390531	DEL	HP:0001999	BENIGN
chr22	17270162	19355719	DUP	HP:0001999	HARMFUL
chr22	17270162	19794056	DEL	HP:0001263	HARMFUL
chr22	17270162	19794056	DUP	HP:0001263	HARMFUL
chr22	17270162	19794056	DUP	HP:0001263	HARMFUL
chr22	17270162	19794056	DUP	HP:0001263	HARMFUL
chr22	18127178	18129385	DEL	HP:0004322	BENIGN
chr22	18127566	18129385	DEL	HP:0001250	BENIGN
chr22	18127566	18129385	DEL	HP:0001263	BENIGN
chr22	18127566	18129385	DEL	HP:0001263	BENIGN
chr22	18127566	18129385	DEL	HP:0001263	BENIGN
chr22	18127566	18129385	DEL	HP:0001263	BENIGN
chr22	18127566	18129385	DEL	HP:0001263	BENIGN
chr22	18127566	18129385	DEL	HP:0001263	BENIGN
chr22	18127566	18129385	DEL	HP:0001263	BENIGN
chr22	18127566	18129385	DEL	HP:0001999	BENIGN
chr22	18127566	18129385	DEL	HP:0001999	BENIGN
chr22	18127566	18129385	DEL	HP:0001999	BENIGN
chr22	18665031	19038942	DEL	HP:0001263	BENIGN
chr22	18665031	19038942	DEL	HP:0001263	BENIGN
[truncated: 643 more rows]
